# Supplementary material for: Improving Triage Accuracy in Prehospital Emergency Telemedicine: Scoping Review of Machine Learning–Enhanced Approaches
Source: Interact J Med Res. 2024 Sep 11;13:e56729. doi: 10.2196/56729 (PMC11429666; doi:10.2196/56729)
Supplement: Multimedia Appendix 2 [file ijmr_v13i1e56729_app2.zip]

Archive with 3 entries (3 files):
- IJMR_data_article-selection_feb24_2023.xlsx
- IJMR_data_extraction.xlsx
- IJMR_data_extraction_tool.docx
