# Supplementary material for: Improving Triage Accuracy in Prehospital Emergency Telemedicine: Scoping Review of Machine Learning–Enhanced Approaches
Source: Interact J Med Res. 2024 Sep 11;13:e56729. doi: 10.2196/56729 (PMC11429666; doi:10.2196/56729)
Supplement: Multimedia Appendix 2 [file ijmr_v13i1e56729_app2.zip › IJMR_data_article-selection_feb24_2023.xlsx]

## Sheet: citations_no_duplicates
MY_title	KS_title	DR_title	MY_abstract	KS_abstract	DR_abstract	title_concensus	abstract_concensus	abstract_reason_if_differsfromtitle	TI	Undifferentiated	Source	AB	TI	SO	KW	PT	YR	FTURL
No	No	No				No			[Application progress of smart glasses for triage during mass casualty incident]. (chinese)		PubMed	In mass casualty incidents (MCI), the number of casualties can far exceed the capacity of medical emergency units to treat and transport in a very short period of time. A rapid MCI triage according to the severity of their injuries, can not only effectively use limited medical resources, but also improve the survival rate of injured patients. With the emergence of artificial intelligence (AI) and…	[Application progress of smart glasses for triage during mass casualty incident]. (chinese)	Zhonghua Wei Zhong Bing Ji Jiu Yi Xue. 2021 Feb;33(2):244-248.			2021				32
No	No	No				No			[Information technology and digital health to support health in the time of CoViD-19.]. (italian)		PubMed	The CoViD-19 pandemic has provided the opportunity for the health care's digital revolution with the unprecedented accelerated expansion of telehealth, telemedicine and other digital health tools. Several tools have been developed and launched at national and international level to face the emergency, including tools to perform online triage, symptoms checking, video visits and remote monitoring,…	[Information technology and digital health to support health in the time of CoViD-19.]. (italian)	Recenti Prog Med. 2020 Jul-Aug;111(7):393-397.			2020
No	No	No				No			A Machine Learning-based Triage methodology for automated categorization of digital media		Web of Science	The global diffusion of smartphones and tablets, exceeding traditional desktops and laptops market share, presents investigative opportunities and poses serious challenges to law enforcement agencies and forensic professionals. Traditional Digital Forensics techniques, indeed, may be no longer appropriate for timely analysis of digital devices found at the crime scene. Nevertheless, dealing with …	A Machine Learning-based Triage methodology for automated categorization of digital media	DIGITAL INVESTIGATION			2013
No	No	No				No			A rapid review of machine learning approaches for telemedicine in the scope of COVID-19.		PubMed	The COVID-19 pandemic has rapidly spread around the world. The rapid transmission of the virus is a threat that hinders the ability to contain the disease propagation. The pandemic forced widespread conversion of in-person to virtual care delivery through telemedicine. Given this gap, this article aims at providing a literature review of machine learning-based telemedicine applications to mitigat…	A rapid review of machine learning approaches for telemedicine in the scope of COVID-19.	Artif Intell Med. 2022 Jul;129:102312.			2022
Maybe	Maybe	No	No	No	No	No	No		A review on utilizing machine learning technology in the fields of electronic emergency triage and patient priority systems in telemedicine: Coherent taxonomy, motivations, open research challenges and recommendations for intelligent future work		Web of Science	Background: With the remarkable increasing in the numbers of patients, the triaging and prioritizing patients into multi-emergency level is required to accommodate all the patients, save more lives, and manage the medical resources effectively. Triaging and prioritizing patients becomes particularly challenging especially for the patients who are far from hospital and use telemedicine system. To …	A review on utilizing machine learning technology in the fields of electronic emergency triage and patient priority systems in telemedicine: Coherent taxonomy, motivations, open research challenges and recommendations for intelligent future work	COMPUTER METHODS AND PROGRAMS IN BIOMEDICINE			2021
No	No	No				No			A Systematic Review of Current Teleophthalmology Services in New Zealand Compared to the Four Comparable Countries of the United Kingdom, Australia, United States of America (USA) and Canada.		PubMed	BACKGROUND: Over 700,000 New Zealanders (NZ), particularly elderly and Māori, live without timely access to specialist ophthalmology services. Teleophthalmology is a widely recognised tool that can assist in overcoming resource and distance barriers. Teleophthalmology gained unprecedented traction in NZ during the COVID-19 pandemic and subsequent lockdown. However, its provision is still limited …	A Systematic Review of Current Teleophthalmology Services in New Zealand Compared to the Four Comparable Countries of the United Kingdom, Australia, United States of America (USA) and Canada.	Clin Ophthalmol. 2021 Oct 4;15:4015-4027.			2021
No	No	No				No			Adoption of digital technologies in health care during the COVID-19 pandemic: Systematic review of early scientific literature		Scopus	Background: The COVID-19 pandemic is favoring digital transitions in many industries and in society as a whole. Health care organizations have responded to the first phase of the pandemic by rapidly adopting digital solutions and advanced technology tools. Objective: The aim of this review is to describe the digital solutions that have been reported in the early scientific literature to mitigate …	Adoption of digital technologies in health care during the COVID-19 pandemic: Systematic review of early scientific literature	Journal of Medical Internet Research 22(11),e22280			2020
No	No	No				No			Advanced technology development for remote triage applications in bleeding combat casualties.		PubMed	Combat developers within the Army have envisioned development of a "wear-and-forget" physiological status monitor (PSM) that will enhance far forward capabilities for assessment of Warrior readiness for battle, as well as for remote triage, diagnosis and decision-making once Soldiers are injured. This paper will review recent work testing remote triage system prototypes in both the laboratory and…	Advanced technology development for remote triage applications in bleeding combat casualties.	US Army Med Dep J. 2011 Apr-Jun:61-72.			2011
No	No	No				No			Advancing pharmacy and healthcare with virtual digital technologies		Scopus	Digitalisation of the healthcare sector promises to revolutionise patient healthcare globally. From the different technologies, virtual tools including artificial intelligence, blockchain, virtual, and augmented reality, to name but a few, are providing significant benefits to patients and the pharmaceutical sector alike, ranging from improving access to clinicians and medicines, as well as impro…	Advancing pharmacy and healthcare with virtual digital technologies	Advanced Drug Delivery Reviews 182,114098			2022
No	No	No				No			aEYE: A deep learning system for video nystagmus detection		Web of Science	BackgroundNystagmus identification and interpretation is challenging for non-experts who lack specific training in neuro-ophthalmology or neuro-otology. This challenge is magnified when the task is performed via telemedicine. Deep learning models have not been heavily studied in video-based eye movement detection. MethodsWe developed, trained, and validated a deep-learning system (aEYE) to classi…	aEYE: A deep learning system for video nystagmus detection	FRONTIERS IN NEUROLOGY			2022
No	Maybe	Yes	No	No	No	No	No	No strong inclusion evidence	Agents and robots for collaborating and supporting physicians in healthcare scenarios.		PubMed	Monitoring patients through robotics telehealth systems is an interesting scenario where patients' conditions, and their environment, are dynamic and unknown variables. We propose to improve telehealth systems' features to include the ability to serve patients with their needs, operating as human caregivers. The objective is to support the independent living of patients at home without losing the…	Agents and robots for collaborating and supporting physicians in healthcare scenarios.	J Biomed Inform. 2020 Aug;108:103483.			2020
No	Maybe	No				No			An Artificial Intelligence Computer-vision Algorithm to Triage Otoscopic Images From Australian Aboriginal and Torres Strait Islander Children		Web of Science	Objective: To develop an artificial intelligence image classification algorithm to triage otoscopic images from rural and remote Australian Aboriginal and Torres Strait Islander children. Study Design: Retrospective observational study. Setting: Tertiary referral center. Patients: Rural and remote Aboriginal and Torres Strait Islander children who underwent tele-otology ear health screening in th…	An Artificial Intelligence Computer-vision Algorithm to Triage Otoscopic Images From Australian Aboriginal and Torres Strait Islander Children	OTOLOGY & NEUROTOLOGY			2022
No	No	No				No			Application of tele-podiatry in diabetic foot management: A series of illustrative cases.		PubMed	BACKGROUND AND AIMS: Telemedicine had been proposed as a tool to manage diabetes, but its role in management of diabetic foot ulcer is still evolving. The COVID-19 pandemic and related social restrictions have necessitated the use of telemedicine in the management of diabetic foot disease (tele-podiatry), particularly of patients classified as low-risk. MATERIALS AND METHODS: We present a report …	Application of tele-podiatry in diabetic foot management: A series of illustrative cases.	Diabetes Metab Syndr. 2020 Nov-Dec;14(6):1991-1995.			2020
No	No	No				No			Application Scenarios for Artificial Intelligence in Nursing Care: Rapid Review		Scopus	Background: Artificial intelligence (AI) holds the promise of supporting nurses’ clinical decision-making in complex care situations or conducting tasks that are remote from direct patient interaction, such as documentation processes. There has been an increase in the research and development of AI applications for nursing care, but there is a persistent lack of an extensive overview covering the…	Application Scenarios for Artificial Intelligence in Nursing Care: Rapid Review	Journal of Medical Internet Research 23(11),e26522			2021
No	No	No				No			Applying machine learning to smartphone based cognitive and sleep assessments in schizophrenia		Web of Science	Background: Cognitive impairment in schizophrenia remains a chief source of functional disability and impairment, despite the potential for effective interventions. This is in part related to a lack of practical and easy to administer screening strategies that can identify and help triage cognitive impairment. This study explores how smartphone-based assessments may help address this need. Method…	Applying machine learning to smartphone based cognitive and sleep assessments in schizophrenia	SCHIZOPHRENIA RESEARCH-COGNITION			2022
No	No	No				No			Artificial intelligence and cardiac surgery during COVID-19 era		Web of Science	The coronavirus disease 2019 (COVID-19) pandemic has increased the burden on hospital staff world-wide. Through the redistribution of scarce resources to these high-priority cases, the cardiac sector has fallen behind. In efforts to reduce transmission, reduction in direct patient-physician contact has led to a backlog of cardiac cases. However, this accumulation of postponed or cancelled nonurge…	Artificial intelligence and cardiac surgery during COVID-19 era	JOURNAL OF CARDIAC SURGERY			2021
No	No	No				No			Artificial intelligence and radiomics in pediatric molecular imaging. [Review]		Medline	In the past decade, a new approach for quantitative analysis of medical images and prognostic modelling has emerged. Defined as the extraction and analysis of a large number of quantitative parameters from medical images, radiomics is an evolving field in precision medicine with the ultimate goal of the discovery of new imaging biomarkers for disease. Radiomics has already shown promising results…	Artificial intelligence and radiomics in pediatric molecular imaging. [Review]	Methods (Duluth). 188:37-43, 2021 04.	*Artificial intelligence; *Deep learning; *Molecular imaging; *Nuclear medicine; *Pediatric radiology; *Radiomics	Journal Article Research Support, Non-U.S. Gov't Review	2021	Click here for full text options
No	No	Yes				No			Artificial Intelligence Can Improve Patient Management at the Time of a Pandemic: The Role of Voice Technology.		PubMed	Artificial intelligence-driven voice technology deployed on mobile phones and smart speakers has the potential to improve patient management and organizational workflow. Voice chatbots have been already implemented in health care-leveraging innovative telehealth solutions during the COVID-19 pandemic. They allow for automatic acute care triaging and chronic disease management, including remote mo…	Artificial Intelligence Can Improve Patient Management at the Time of a Pandemic: The Role of Voice Technology.	J Med Internet Res. 2021 May 25;23(5):e22959.			2021
No	No	No				No			Artificial intelligence for medicine: People, society, pharmaceuticals, and medical materials		Scopus	The use of artificial intelligence (AI) in various fields is of major importance to improve the use of resourses and time. This book provides an analysis of how AI is used in both the medical field and beyond. Topics that will be covered are bioinformatics, biostatistics, dentistry, diagnosis and prognosis, smart materials, and drug discovery as they intersect with AI. Also, an outlook of the fut…	Artificial intelligence for medicine: People, society, pharmaceuticals, and medical materials	Artificial Intelligence for Medicine: People, Society, Pharmaceuticals, and Medical Materials pp. 1-520			2021
No	No	No				No			Artificial intelligence for teleophthalmology-based diabetic retinopathy screening in a national programme: an economic analysis modelling study.		PubMed	BACKGROUND: Deep learning is a novel machine learning technique that has been shown to be as effective as human graders in detecting diabetic retinopathy from fundus photographs. We used a cost-minimisation analysis to evaluate the potential savings of two deep learning approaches as compared with the current human assessment: a semi-automated deep learning model as a triage filter before seconda…	Artificial intelligence for teleophthalmology-based diabetic retinopathy screening in a national programme: an economic analysis modelling study.	Lancet Digit Health. 2020 May;2(5):e240-e249.			2020
No	No	No				No			Artificial Intelligence in Dermatology: A Primer.		PubMed	Artificial intelligence is becoming increasingly important in dermatology, with studies reporting accuracy matching or exceeding dermatologists for the diagnosis of skin lesions from clinical and dermoscopic images. However, real-world clinical validation is currently lacking. We review dermatological applications of deep learning, the leading artificial intelligence technology for image analysis…	Artificial Intelligence in Dermatology: A Primer.	J Invest Dermatol. 2020 Aug;140(8):1504-1512.			2020
No	No	No				No			Artificial intelligence in ophthalmology during COVID-19 and in the post COVID-19 era		Web of Science	Purpose of review To highlight artificial intelligence applications in ophthalmology during the COVID-19 pandemic that can be used to: describe ocular findings and changes correlated with COVID-19; extract information from scholarly articles on SARS-CoV-2 and COVID-19 specific to ophthalmology; and implement efficient patient triage and telemedicine care. Recent findings Ophthalmology has been le…	Artificial intelligence in ophthalmology during COVID-19 and in the post COVID-19 era	CURRENT OPINION IN OPHTHALMOLOGY			2020
No	No	No				No			Artificial Intelligence in the Evaluation of Telemedicine Dermatology Patients		Web of Science	Background: Early detection of malignant skin lesions reduces morbidity. There is increased need for a telemedicine triage tool to prioritize patients who require in-person evaluation for potential malignancy. Objective: To evaluate the utility of artificial intelligence (AI) in telemedicine triage and diagnosis of cutaneous lesions. Methods: Clinical photographs of unbiopsied skin lesions were p…	Artificial Intelligence in the Evaluation of Telemedicine Dermatology Patients	JOURNAL OF DRUGS IN DERMATOLOGY			2022
Maybe	No	No				No			Artificial intelligence-assisted remote detection of ST-elevation myocardial infarction using a mini-12-lead electrocardiogram device in prehospital ambulance care		Web of Science	ObjectiveTo implement an all-day online artificial intelligence (AI)-assisted detection of ST-elevation myocardial infarction (STEMI) by prehospital 12-lead electrocardiograms (ECGs) to facilitate patient triage for timely reperfusion therapy. MethodsThe proposed AI model combines a convolutional neural network and long short-term memory (CNN-LSTM) to predict STEMI on prehospital 12-lead ECGs obt…	Artificial intelligence-assisted remote detection of ST-elevation myocardial infarction using a mini-12-lead electrocardiogram device in prehospital ambulance care	FRONTIERS IN CARDIOVASCULAR MEDICINE			2022
No	No	Yes				No		data gathering not triage directly	Assessing data gathering of chatbot based symptom checkers - a clinical vignettes study.		PubMed	BACKGROUND: The burden on healthcare systems is mounting continuously owing to population growth and aging, overuse of medical services, and the recent COVID-19 pandemic. This overload is also causing reduced healthcare quality and outcomes. One solution gaining momentum is the integration of intelligent self-assessment tools, known as symptom-checkers, into healthcare-providers' systems. To the …	Assessing data gathering of chatbot based symptom checkers - a clinical vignettes study.	Int J Med Inform. 2022 Dec;168:104897.			2022
No	No	No				No			Assessing the feasibility of a mobile health-supported clinical decision support system for nutritional triage in oncology outpatients using Arden Syntax.		PubMed	BACKGROUND: Nutritional screening procedures followed by regular nutrition monitoring for oncological outpatients are no standard practice in many European hospital wards and outpatient settings. As a result, early signs of malnutrition are missed and nutritional treatment is initiated when patients have already experienced severe weight loss. OBJECTIVE: We report on a novel clinical decision sup…	Assessing the feasibility of a mobile health-supported clinical decision support system for nutritional triage in oncology outpatients using Arden Syntax.	Artif Intell Med. 2018 Nov;92:34-42.			2018
No	No	No				No			Automated and Computer-Assisted Detection, Classification, and Diagnosis of Diabetic Retinopathy.		PubMed	Background:The introduction of artificial intelligence (AI) in medicine has raised significant ethical, economic, and scientific controversies.Introduction:Because an explicit goal of AI is to perform processes previously reserved for human clinicians and other health care personnel, there is justified concern about the impact on patient safety, efficacy, equity, and liability.Discussion:Systems …	Automated and Computer-Assisted Detection, Classification, and Diagnosis of Diabetic Retinopathy.	Telemed J E Health. 2020 Apr;26(4):544-550.			2020
No	No	No				No			Automatic Tuberculosis and COVID-19 cough classification using deep learning		IEEE Xplore	We present a deep learning based automatic cough classifier which can discriminate tuberculosis (TB) coughs from COVID-19 coughs and healthy coughs. Both TB and COVID-19 are respiratory diseases, contagious, have cough as a predominant symptom and claim thousands of lives each year. The cough audio recordings were collected at both indoor and outdoor settings and also uploaded using smartphones f…	Automatic Tuberculosis and COVID-19 cough classification using deep learning	2022 International Conference on Electrical, Computer and Energy Technologies (ICECET)		Conference Paper	2022
No	No	No				No			Biomedical informatics: Computer applications in health care and biomedicine: Fourth edition		Scopus	The practice of modern medicine and biomedical research requires sophisticated information technologies with which to manage patient information, plan diagnostic procedures, interpret laboratory results, and carry out investigations. Biomedical Informatics provides both a conceptual framework and a practical inspiration for this swiftly emerging scientific discipline at the intersection of comput…	Biomedical informatics: Computer applications in health care and biomedicine: Fourth edition	Biomedical Informatics: Computer Applications in Health Care and Biomedicine: Fourth Edition pp. 1-965			2014
No	No	No				No			Cancer Screening Recommendations During the COVID-19 Pandemic: Scoping Review.		PubMed	BACKGROUND: Cancer screening tests are recommended to prevent cancer-associated mortality by detecting precancerous and cancerous lesions in early stages. The COVID-19 pandemic disrupted the use of preventive health care services. Although there was an increase in the number of cancer screening tests beginning in late 2020, screenings remained 29% to 36% lower than in the prepandemic era. OBJECTI…	Cancer Screening Recommendations During the COVID-19 Pandemic: Scoping Review.	JMIR Cancer. 2022 Feb 24;8(1):e34392.			2022
No	No	No				No			Comparison of Physical and Digital Treatment and Documentation of Uncomplicated Cystitis.		PubMed	Introduction Symptomatic criteria have a diagnostic specificity of approximately 90% for uncomplicated cystitis. Today there are triage bots that can collect patient history and document simultaneously. Acute uncomplicated cystitis could potentially be managed digitally, due to the symptom-based approach to diagnosis, but no studies have yet validated this approach. Aim We determined the extent o…	Comparison of Physical and Digital Treatment and Documentation of Uncomplicated Cystitis.	Cureus. 2021 Aug 21;13(8):e17342.			2021
No	No	No				No			Compensatory reserve and pulse character: Enhanced potential to predict urgency for transfusion and other life-saving interventions after traumatic injury.		PubMed	BACKGROUND: Field triage of trauma patients requires timely assessment of physiologic status to determine resuscitative needs. Vital signs and rudimentary assessments such as pulse character (PC) are used by first responders to guide decision making. The compensatory reserve measurement (CRM) has demonstrated utility as an easily interpretable method for assessing patient status. We hypothesized …	Compensatory reserve and pulse character: Enhanced potential to predict urgency for transfusion and other life-saving interventions after traumatic injury.	Transfusion. 2022 Aug;62 Suppl 1:S130-S138.			2022
No	No	Yes				No		Not clearly triage re emergnecy services	Construction and Application of an Intelligent Response System for COVID-19 Voice Consultation in China: A Retrospective Study		Scopus	Background: The outbreak of novel coronavirus disease 2019 (COVID-19) has led to tremendous individuals visit medical institutions for healthcare services. Public gatherings and close contact in clinics and emergency departments may increase the exposure and cross-infection of COVID-19. Objectives: The purpose of this study was to develop and deploy an intelligent response system for COVID-19 voi…	Construction and Application of an Intelligent Response System for COVID-19 Voice Consultation in China: A Retrospective Study	Frontiers in Medicine 8,781781			2021
No	No	No				No			Decision Criteria for Large Vessel Occlusion Using Transcranial Doppler Waveform Morphology.		PubMed	Background: The current lack of effective tools for prehospital identification of Large Vessel Occlusion (LVO) represents a significant barrier to efficient triage of stroke patients and detriment to treatment efficacy. The validation of objective Transcranial Doppler (TCD) metrics for LVO detection could provide first responders with requisite tools for informing stroke transfer decisions, drama…	Decision Criteria for Large Vessel Occlusion Using Transcranial Doppler Waveform Morphology.	Front Neurol. 2018 Oct 17;9:847.			2018
No	No	No				No			Decision Support for Tactical Combat Casualty Care Using Machine Learning to Detect Shock.		PubMed	INTRODUCTION: The emergence of more complex Prolonged Field Care in austere settings and the need to assist inexperienced providers' ability to treat patients create an urgent need for effective tools to support care. We report on a project to develop a phone-/tablet-based decision support system for prehospital tactical combat casualty care that collects physiologic and other clinical data and u…	Decision Support for Tactical Combat Casualty Care Using Machine Learning to Detect Shock.	Mil Med. 2021 Jan 25;186(Suppl 1):273-280.			2021
No	No	No				No			Deep learning applications for COVID-19 analysis: A state-of-the-art survey		Scopus	The COVID-19 has resulted in catastrophic situation and the deaths of millions of people all over the world. In this paper, the predictions of epidemiological propagation models, such as SIR and SEIR, are introduced to analyze the earlier COVID-19 propagation. The deep learning methods combined with transfer learning are familiar with classification-detection approaches based on chest X-ray and C…	Deep learning applications for COVID-19 analysis: A state-of-the-art survey	CMES - Computer Modeling in Engineering and Sciences 129(1), pp. 65-98			2021
No	No	No				No			Deep learning diagnostic and risk-stratification pattern detection for COVID-19 in digital lung auscultations: clinical protocol for a case-control and prospective cohort study.		PubMed	BACKGROUND: Lung auscultation is fundamental to the clinical diagnosis of respiratory disease. However, auscultation is a subjective practice and interpretations vary widely between users. The digitization of auscultation acquisition and interpretation is a particularly promising strategy for diagnosing and monitoring infectious diseases such as Coronavirus-19 disease (COVID-19) where automated a…	Deep learning diagnostic and risk-stratification pattern detection for COVID-19 in digital lung auscultations: clinical protocol for a case-control and prospective cohort study.	BMC Pulm Med. 2021 Mar 24;21(1):103.			2021
No	No	No				No			Deploying Machine Learning Models Using Progressive Web Applications: Implementation Using a Neural Network Prediction Model for Pneumonia Related Child Mortality in The Gambia		Web of Science	BackgroundTranslating research outputs into practical tools for medical practitioners is a neglected area and could have a substantial impact. One of the barriers to implementing artificial intelligence (AI) and machine learning (ML) applications is their practical deployment in the field. Traditional web-based (i.e., server sided) applications are dependent on reliable internet connections, whic…	Deploying Machine Learning Models Using Progressive Web Applications: Implementation Using a Neural Network Prediction Model for Pneumonia Related Child Mortality in The Gambia	FRONTIERS IN PUBLIC HEALTH			2022
No	No	No				No			Detecting COVID-19 from chest computed tomography scans using AI-driven android application.		PubMed	The COVID-19 (coronavirus disease 2019) pandemic affected more than 186 million people with over 4 million deaths worldwide by June 2021. The magnitude of which has strained global healthcare systems. Chest Computed Tomography (CT) scans have a potential role in the diagnosis and prognostication of COVID-19. Designing a diagnostic system, which is cost-efficient and convenient to operate on resou…	Detecting COVID-19 from chest computed tomography scans using AI-driven android application.	Comput Biol Med. 2022 Feb 20;143:105298.			2022
No	No	Yes				No		Protocol + assessed by EMS already?	Development and validation of a novel prediction model to identify patients in need of specialized trauma care during field triage: design and rationale of the GOAT study.		PubMed	BACKGROUND: Adequate field triage of trauma patients is crucial to transport patients to the right hospital. Mistriage and subsequent interhospital transfers should be minimized to reduce avoidable mortality, life-long disabilities, and costs. Availability of a prehospital triage tool may help to identify patients in need of specialized trauma care and to determine the optimal transportation dest…	Development and validation of a novel prediction model to identify patients in need of specialized trauma care during field triage: design and rationale of the GOAT study.	Diagn Progn Res. 2019 Jun 20;3:12.			2019
No	Maybe	No				No			Development and Validation of a Simplified Prehospital Triage Model Using Neural Network to Predict Mortality in Trauma Patients: The Ability to Follow Commands, Age, Pulse Rate, Systolic Blood Pressure and Peripheral Oxygen Saturation (CAPSO) Model		Web of Science	Objective: Most trauma scoring systems with high accuracy are difficult to use quickly in field triage, especially in the case of mass casualty events. We aimed to develop a machine learning model for trauma mortality prediction using variables easy to obtain in the prehospital setting.Methods: This was a retrospective prognostic study using the National Trauma Data Bank (NTDB). Data from 2013 to…	Development and Validation of a Simplified Prehospital Triage Model Using Neural Network to Predict Mortality in Trauma Patients: The Ability to Follow Commands, Age, Pulse Rate, Systolic Blood Pressure and Peripheral Oxygen Saturation (CAPSO) Model	FRONTIERS IN MEDICINE			2021
No	Maybe	No				No			Development of Machine Learning Models to Predict Probabilities and Types of Stroke at Prehospital Stage: the Japan Urgent Stroke Triage Score Using Machine Learning (JUST-ML)		Web of Science	In conjunction with recent advancements in machine learning (ML), such technologies have been applied in various fields owing to their high predictive performance. We tried to develop prehospital stroke scale with ML. We conducted multi-center retrospective and prospective cohort study. The training cohort had eight centers in Japan from June 2015 to March 2018, and the test cohort had 13 centers…	Development of Machine Learning Models to Predict Probabilities and Types of Stroke at Prehospital Stage: the Japan Urgent Stroke Triage Score Using Machine Learning (JUST-ML)	TRANSLATIONAL STROKE RESEARCH			2022
No	No	No				No			Diagnosis-Based Hybridization of Multimedical Tests and Sociodemographic Characteristics of Autism Spectrum Disorder Using Artificial Intelligence and Machine Learning Techniques: A Systematic Review		Web of Science	Autism spectrum disorder (ASD) is a complex neurobehavioral condition that begins in childhood and continues throughout life, affecting communication and verbal and behavioral skills. It is challenging to discover autism in the early stages of life, which prompted researchers to intensify efforts to reach the best solutions to treat this challenge by introducing artificial intelligence (AI) techn…	Diagnosis-Based Hybridization of Multimedical Tests and Sociodemographic Characteristics of Autism Spectrum Disorder Using Artificial Intelligence and Machine Learning Techniques: A Systematic Review	INTERNATIONAL JOURNAL OF TELEMEDICINE AND APPLICATIONS			2022
No	No	No				No			Diagnostic Error in Neuro-ophthalmology: Avenues to Improve.		PubMed	PURPOSE OF REVIEW: To highlight potential avenues to reduce preventable diagnostic error of neuro-ophthalmic conditions and avoid patient harm. RECENT FINDINGS: Recent prospective studies and studies of patient harm have advanced our understanding. Additionally, recent studies of fundus photography, telemedicine, and artificial intelligence highlight potential avenues for diagnostic improvement. …	Diagnostic Error in Neuro-ophthalmology: Avenues to Improve.	Curr Neurol Neurosci Rep. 2022 Apr;22(4):243-256.			2022
No	No	No				No			Digital health and nursing : The future is now (article in German)		PubMed	The digitalization of healthcare systems is no longer a trend but a reality, which is driven by the rapid developments in the fields of medicine, information and communication technology (ICT). It revolutionizes the practice of medicine by making innovative treatment forms possible by the accelerated exchange of patient data. In this way it brings tremendous advantages to all stakeholders in heal…	Digital health and nursing : The future is now (article in German)	Unfallchirurg. 2019 Sep;122(9):670-675.			2019
No	No	No				No			Digital health during COVID-19: lessons from operationalising new models of care in ophthalmology.		PubMed	The COVID-19 pandemic has resulted in massive disruptions within health care, both directly as a result of the infectious disease outbreak, and indirectly because of public health measures to mitigate against transmission. This disruption has caused rapid dynamic fluctuations in demand, capacity, and even contextual aspects of health care. Therefore, the traditional face-to-face patient-physician…	Digital health during COVID-19: lessons from operationalising new models of care in ophthalmology.	Lancet Digit Health. 2021 Feb;3(2):e124-e134.			2021
No	No	No				No			Digital innovations for retinal care in diabetic retinopathy		Web of Science	Aim The purpose of this review is to examine the applications of novel digital technology domains for the screening and management of patients with diabetic retinopathy (DR). Methods A PubMed engine search was performed, using the terms "Telemedicine", "Digital health", "Telehealth", "Telescreening", "Artificial intelligence", "Deep learning", "Smartphone", "Triage", "Screening", "Home-based", "M…	Digital innovations for retinal care in diabetic retinopathy	ACTA DIABETOLOGICA			2022
No	No	No				No			Digital skin imaging applications, part I: Assessment of image acquisition technique features.		PubMed	BACKGROUND: The rapid adoption of digital skin imaging applications has increased the utilization of smartphone-acquired images in dermatology. While this has enormous potential for scaling the assessment of concerning skin lesions, the insufficient quality of many consumer/patient-taken images can undermine clinical accuracy and potentially harm patients due to lack of diagnostic interpretabilit…	Digital skin imaging applications, part I: Assessment of image acquisition technique features.	Skin Res Technol. 2022 Jul;28(4):623-632.			2022
No	No	No				No			Digital technology and COVID-19.		PubMed	The past decade has allowed the development of a multitude of digital tools. Now they can be used to remediate the COVID-19 outbreak.	Digital technology and COVID-19.	Nat Med. 2020 Apr;26(4):459-461.			2020
No	No	No				No			Digital Transformation in Ophthalmic Clinical Care During the COVID-19 Pandemic. [Review]		Medline	ABSTRACT: COVID-19 has placed unprecedented pressure on health systems globally, whereas simultaneously stimulating unprecedented levels of transformation. Here, we review digital adoption that has taken place during the pandemic to drive improvements in ophthalmic clinical care, with a specific focus on out-of-hospital triage and services, clinical assessment, patient management, and use of elec…	Digital Transformation in Ophthalmic Clinical Care During the COVID-19 Pandemic. [Review]	Asia-Pacific Journal of Ophthalmology. 10(4):381-387, 2021 Jul-Aug 01.		Journal Article Review	2021	Click here for full text options
No	No	No				No			Discovering Inconsistencies between Requested Permissions and Application Metadata by using Deep Learning		IEEE Xplore	Android gives us opportunity to extract meaningful information from metadata. From the security point of view, the missing important information in metadata of an application could be a sign of suspicious application, which could be directed for extensive analysis. Especially the usage of dangerous permissions is expected to be explained in app descriptions. The permission-to-description fidelity…	Discovering Inconsistencies between Requested Permissions and Application Metadata by using Deep Learning	2020 International Conference on Information Security and Cryptology (ISCTURKEY)		Conference Paper	2020
Maybe	Yes	Yes	No	No	No	No		Not directly triage but pre-processing of data for triage	Discovering Key Topics in Emergency Medical Dispatch from Free Text Dispatcher Observations.		Medline	The objective of this work was to discover key topics latent in free text dispatcher observations registered during emergency medical calls. We used a total of 1374931 independent retrospective cases from the Valencian emergency medical dispatch service in Spain, from 2014 to 2019. Text fields were preprocessed to reduce vocabulary size and filter noise, removing accent and punctuation marks, alo…	Discovering Key Topics in Emergency Medical Dispatch from Free Text Dispatcher Observations.	Studies in Health Technology & Informatics. 294:859-863, 2022 May 25.	Medical emergencies; emergency medical calls; emergency medical dispatch; latent dirichlet allocation; natural language processing; topic discovery	Journal Article	2022	Click here for full text options
No	No	No				No			Drivers and social implications of Artificial Intelligence adoption in healthcare during the COVID-19 pandemic.		PubMed	The COVID-19 pandemic continues to impact people worldwide-steadily depleting scarce resources in healthcare. Medical Artificial Intelligence (AI) promises a much-needed relief but only if the technology gets adopted at scale. The present research investigates people's intention to adopt medical AI as well as the drivers of this adoption in a representative study of two European countries (Denmar…	Drivers and social implications of Artificial Intelligence adoption in healthcare during the COVID-19 pandemic.	PLoS One. 2021 Nov 22;16(11):e0259928.			2021
No	No	No				No			ELECTRA-STROKE: Electroencephalography controlled triage in the ambulance for acute ischemic stroke-Study protocol for a diagnostic trial.		PubMed	BACKGROUND: Endovascular thrombectomy (EVT) is the standard treatment for large vessel occlusion stroke of the anterior circulation (LVO-a stroke). Approximately half of EVT-eligible patients are initially presented to hospitals that do not offer EVT. Subsequent inter-hospital transfer delays treatment, which negatively affects patients' prognosis. Prehospital identification of patients with LVO-…	ELECTRA-STROKE: Electroencephalography controlled triage in the ambulance for acute ischemic stroke-Study protocol for a diagnostic trial.	Front Neurol. 2022 Oct 3;13:1018493.			2022
No	No	No				No			Emergency medicine patient wait time multivariable prediction models: a multicentre derivation and validation study.		PubMed	OBJECTIVE: Patients, families and community members would like emergency department wait time visibility. This would improve patient journeys through emergency medicine. The study objective was to derive, internally and externally validate machine learning models to predict emergency patient wait times that are applicable to a wide variety of emergency departments. METHODS: Twelve emergency depar…	Emergency medicine patient wait time multivariable prediction models: a multicentre derivation and validation study.	Emerg Med J. 2022 May;39(5):386-393.			2022
No	No	No				No			Emergency nurses' triage narrative data, their uses and structure: A scoping review protocol		Scopus	Introduction The first clinical interaction most patients have in the emergency department occurs during triage. An unstructured narrative is generated during triage and is the first source of in-hospital documentation. These narratives capture the patient's reported reason for the visit and the initial assessment and offer significantly more nuanced descriptions of the patient's complaints than …	Emergency nurses' triage narrative data, their uses and structure: A scoping review protocol	BMJ Open 12(4),e055132			2022
No	No	No				No			Emerging technologies for pediatric and adult trauma care.		Medline	PURPOSE OF REVIEW: Current Emergency Medical Service protocols rely on provider-directed care for evaluation, management and triage of injured patients from the field to a trauma center. New methods to quickly diagnose, support and coordinate the movement of trauma patients from the field to the most appropriate trauma center are in development. These methods will enhance trauma care and promote …	Emerging technologies for pediatric and adult trauma care.	Current Opinion in Pediatrics. 22(3):332-8, 2010 Jun.		Journal Article Research Support, N.I.H., Extramural Research Support, Non-U.S. Gov't Research Support, U.S. Gov't, Non-P.H.S.	2010	Click here for full text options
No	No	No				No			End-to-end Scalable and Low Power Multi-modal CNN for Respiratory-related Symptoms Detection		IEEE Xplore	With the onset of the highly contagious COVID-19 pandemic, early-stage and clinic-independent machine assistance is essential for initial disease diagnosis based on its symptoms such as fever, dry cough, fatigue, and dyspnea. This paper proposes a scalable and low power architecture based on end-to-end Convolutional Neural Networks (CNN) for respiratory-related symptoms (cough and dyspnea) detect…	End-to-end Scalable and Low Power Multi-modal CNN for Respiratory-related Symptoms Detection	2020 IEEE 33rd International System-on-Chip Conference (SOCC)		Conference Paper	2020
No	No	No				No			Ensemble neural network model for detecting thyroid eye disease using external photographs.		PubMed	PURPOSE: To describe an artificial intelligence platform that detects thyroid eye disease (TED). DESIGN: Development of a deep learning model. METHODS: 1944 photographs from a clinical database were used to train a deep learning model. 344 additional images ('test set') were used to calculate performance metrics. Receiver operating characteristic, precision-recall curves and heatmaps were generat…	Ensemble neural network model for detecting thyroid eye disease using external photographs.	Br J Ophthalmol. 2022 Sep 8:bjophthalmol-2022-321833.			2022
No	No	No				No			Ethical issues in neurology: Third edition		Scopus	Written by an eminent authority from the American Academy of Neurology's Committee on Ethics, Law, and Humanities, this book is an excellent text for all clinicians interested in ethical decision-making. The book features outstanding presentations on dying and palliative care, physician-assisted suicide and voluntary active euthanasia, medical futility, and the relationship between ethics and the…	Ethical issues in neurology: Third edition	Ethical Issues in Neurology: Third Edition pp. 1-524			2012
No	No	No				No			Evaluating pre-hospital triage and decision-making in patients who died within 30 days post-trauma: A multi-site, multi-center, cohort study.		PubMed	INTRODUCTION: Evaluating pre-hospital triage and decision-making in patients who died post-trauma is crucial to decrease undertriage and improve future patients' chances of survival. A study that has adequately investigated this is currently lacking. The aim of this study was therefore to evaluate pre-hospital triage and decision-making in patients who died within 30 days post-trauma. MATERIALS A…	Evaluating pre-hospital triage and decision-making in patients who died within 30 days post-trauma: A multi-site, multi-center, cohort study.	Injury. 2022 May;53(5):1699-1706.			2022
No	No	No				No			Evaluating the effect of driving distance to the nearest higher level trauma centre on undertriage: a cohort study.		PubMed	BACKGROUND: It is of great importance that emergency medical services professionals transport trauma patients in need of specialised care to higher level trauma centres to achieve optimal patient outcomes. Possibly, undertriage is more likely to occur in patients with a longer distance to the nearest higher level trauma centre. This study aims to determine the association between driving distance…	Evaluating the effect of driving distance to the nearest higher level trauma centre on undertriage: a cohort study.	Emerg Med J. 2022 Jun;39(6):457-462.			2022
No	No	No				No			Evaluation of injury databases as a preliminary step to developing a triage decision rule.		PubMed	PURPOSE: To evaluate accessibility and appropriateness of the Crash Outcomes Data Evaluation Systems (CODES) databases for prehospital trauma triage decision-rule development for people age 65 years and older. DESIGN AND METHODS: This informatics feasibility study included five steps for evaluating the accessibility of CODES databases. Eight criteria were used to evaluate the appropriateness of t…	Evaluation of injury databases as a preliminary step to developing a triage decision rule.	J Nurs Scholarsh. 2008;40(2):144-50.			2008
No	No	No				No			Facial Weakness Analysis and Quantification of Static Images		IEEE Xplore	Facial weakness is a symptom commonly associated to lack of facial muscle control due to neurological injury. Several diseases are associated with facial weakness such as stroke and Bell's palsy. The use of digital imaging through mobile phones, tablets, personal computers and other devices could provide timely opportunity for detection, which if accurate enough can improve treatment by enabling …	Facial Weakness Analysis and Quantification of Static Images	IEEE Journal of Biomedical and Health Informatics, Vol 24 issue 8		Journal Article	2020
No	No	No				No			Facilitators and barriers to post-discharge pain assessment and triage: a qualitative study of nurses' and patients' perspectives		Web of Science	Background After hospital discharge, patients can experience symptoms prompting them to seek acute medical attention. Early evaluation of patients' post-discharge symptoms by healthcare providers may improve appropriate healthcare utilization and patient safety. Post-discharge follow-up phone calls, which are used for routine transitional care in U.S. hospitals, serve as an important channel for …	Facilitators and barriers to post-discharge pain assessment and triage: a qualitative study of nurses' and patients' perspectives	BMC HEALTH SERVICES RESEARCH			2021
No	No	No				No			Fault-Tolerant mHealth Framework in the Context of IoT-Based Real-Time Wearable Health Data Sensors		IEEE Xplore	The emerging technology breakthrough of the Internet of Things (IoT) is expected to offer promising solutions for indoor/outdoor healthcare, which may contribute significantly to human health and well-being. In this paper, we investigated the technologies of healthcare service applications in telemedicine architecture. We aimed to resolve a series of healthcare problems on the frequent failures i…	Fault-Tolerant mHealth Framework in the Context of IoT-Based Real-Time Wearable Health Data Sensors	IEEE Access, Vol 7		Journal Article	2019
No	No	No				No			Finding NEEMO: Towards organizing smart digital solutions in orthopaedic trauma surgery		Scopus	There are many digital solutions which assist the orthopaedic trauma surgeon. This already broad field is rapidly expanding, making a complete overview of the existing solutions difficult. The AO Foundation has established a task force to address the need for an overview of digital solutions in the field of orthopaedic trauma surgery. Areas of new technology which will help the surgeon gain a gre…	Finding NEEMO: Towards organizing smart digital solutions in orthopaedic trauma surgery	EFORT Open Reviews 5(7), pp. 408-420			2020
No	No	No				No			Formulating multi diseases dataset for identifying, triaging and prioritizing patients to multi medical emergency levels: Simulated dataset accompanied with codes.		PubMed	This paper provides simulated datasets for triaging and prioritizing patients that are essentially required to support multi emergency levels. To this end, four types of input signals are presented, namely, electrocardiogram (ECG), blood pressure, and oxygen saturation (SpO2), where the latter is text. To obtain the aforementioned signals, the PhysioNet online library [1], is used, which is consi…	Formulating multi diseases dataset for identifying, triaging and prioritizing patients to multi medical emergency levels: Simulated dataset accompanied with codes.	Data Brief. 2020 Dec 6;34:106576.			2020
No	No	No				No			Foundations of evidence-based medicine		Scopus	Presenting a cornucopia of topics seldom seen in a single resource, Foundations of Evidence-Based Medicine explores the principles of formal logic as applied to clinical problems and the uses of evidence in logical reasoning. Filled with definitions, formulae, outlines, flow charts, and checklists, the book contains accounts and references for almost anything you might want to know about the cons…	Foundations of evidence-based medicine	Foundations of Evidence-Based Medicine pp. 1-385			2003
No	No	No				No			FreeCall, a system for emergency-call-handling support.		Medline	This article describes a system for the optimization of the prehospital assessment of emergency, in cases involving thoraco-abdominal complaints and consciousness problems. This assessment is performed by nurses on the basis of a telephone interview at ambulance dispatch centers. The system has a body of biomedical and policy knowledge available to guide the interview and to provide advice.	FreeCall, a system for emergency-call-handling support.	Methods of Information in Medicine. 35(3):242-55, 1996 Sep.		Journal Article	1996	Click here for full text options
No	No	No				No			Hands-Free Electronic Documentation in Emergency Care Work Through Smart Glasses		Scopus	As U.S. healthcare system moves towards digitization, Electronic Health Records (EHRs) are increasingly adopted by medical providers. However, EHR documentation is not only time-consuming but also difficult to complete in real-time, leading to delayed, missing, or erroneous data entry. This challenge is more evident in time-critical and hands-busy clinical domains, such as Emergency Medical Servi…	Hands-Free Electronic Documentation in Emergency Care Work Through Smart Glasses	Informatics in Medicine Unlocked 30,100929			2022
No	No	No				No			High-performance telemedicine information management		Web of Science	The rapid advances in high performance global communication have accelerated cooperative image-based medical services to a new frontier. Traditional image-based medical services such as radiology and diagnostic consultation can now fully utilize multimedia technologies to provide novel services, including remote cooperative medical triage, distributed virtual simulation of operations, as well as …	High-performance telemedicine information management	JOURNAL OF PARALLEL AND DISTRIBUTED COMPUTING			1999
No	No	No				No			High-Throughput Profiling of Circulating Antibody Signatures for Stroke Diagnosis Using Small Volumes of Whole Blood.		PubMed	Accurate stroke recognition during triage can streamline care and afford patients earlier access to life-saving interventions. However, the tools currently available to clinicians for prehospital and early in-hospital identification of stroke are limited. The peripheral immune system is intricately involved in stroke pathology and thus may be targetable for the development of immunodiagnostics. I…	High-Throughput Profiling of Circulating Antibody Signatures for Stroke Diagnosis Using Small Volumes of Whole Blood.	Neurotherapeutics. 2019 Jul;16(3):868-877.			2019
No	No	No				No			How to improve the management of acute ischemic stroke by modern technologies, artificial intelligence, and new treatment methods		Scopus	Stroke remains one of the leading causes of death and disability in Europe. The European Stroke Action Plan (ESAP) defines four main targets for the years 2018 to 2030. The COVID-19 pandemic forced the use of innovative technologies and created pressure to improve internet net-works. Moreover, 5G internet network will be helpful for the transfer and collecting of extremely big databases. Nowadays…	How to improve the management of acute ischemic stroke by modern technologies, artificial intelligence, and new treatment methods	Life 11(6),488			2021
No	No	No				No			Human vs. Machine Learning Based Detection of Facial Weakness Using Video Analysis.		PubMed	BACKGROUND: Current EMS stroke screening tools facilitate early detection and triage, but the tools' accuracy and reliability are limited and highly variable. An automated stroke screening tool could improve stroke outcomes by facilitating more accurate prehospital diagnosis and delivery. We hypothesize that a machine learning algorithm using video analysis can detect common signs of stroke. As a…	Human vs. Machine Learning Based Detection of Facial Weakness Using Video Analysis.	Front Neurol. 2022 Jul 1;13:878282.			2022
No	No	No				No			Human-computer collaboration for skin cancer recognition.		Medline	The rapid increase in telemedicine coupled with recent advances in diagnostic artificial intelligence (AI) create the imperative to consider the opportunities and risks of inserting AI-based support into new paradigms of care. Here we build on recent achievements in the accuracy of image-based AI for skin cancer diagnosis to address the effects of varied representations of AI-based support across…	Human-computer collaboration for skin cancer recognition.	Nature Medicine. 26(8):1229-1234, 2020 08.		Journal Article	2020	Click here for full text options
No	No	No				No			Improving ambulance dispatch triage to trauma: A scoping review using the framework of development and evaluation of clinical prediction rules		Web of Science	Objective: Ambulance dispatch algorithms should function as clinical prediction rules, identifying high acuity patients for advanced life support, and low acuity patients for non-urgent transport. Systematic reviews of dispatch algorithms are rare and focus on study types specific to the final phases of rule development, such as impact studies, and may miss the complete value-added evidence chain…	Improving ambulance dispatch triage to trauma: A scoping review using the framework of development and evaluation of clinical prediction rules	INJURY-INTERNATIONAL JOURNAL OF THE CARE OF THE INJURED			2022
No	No	No				No		IoMT	Internet of Medical Things Based Telemedicine Framework for Remote Patients Triage and Emergency Medical Services	Yes	IEEE Xplore	The Internet of Medical Things (IoMT) and smart sensors are widely used in healthcare sectors. IoMT devices generate valuable and beneficial data for healthcare organizations. Chronic diseases are seriously threatening human health. In this situation, the IoMT provides essential monitoring of the status of patients who have chronic diseases. This paper proposes a new framework using telemedicine …	Internet of Medical Things Based Telemedicine Framework for Remote Patients Triage and Emergency Medical Services	2022 IEEE 6th International Symposium on Telecommunication Technologies (ISTT)		Conference Paper	2022
No	No	No				No			Interpretable Saab Subspace Network for COVID-19 Lung Ultrasound Screening		IEEE Xplore	In addition to bedside Point-of-care diagnosis, lung ultrasound imaging classifier has been used to triage of COVID-19 symptomatic patients after emergency room admission. There is a more urgent need for a simple and low cost portable ultrasound device for each elderly resident at risk in retirement communities and independent living facilities to monitor their lung conditions, to find out if the…	Interpretable Saab Subspace Network for COVID-19 Lung Ultrasound Screening	2020 11th IEEE Annual Ubiquitous Computing, Electronics & Mobile Communication Conference (UEMCON)		Conference Paper	2020
No	No	No				No			Intricate interplay between Covid-19 and cardiovascular diseases.		PubMed	Covid-19 disease can involve any organ system leading to myriad manifestations and complications. Cardiovascular manifestations are being increasingly recognised with the improved understanding of the disease. Acute coronary syndrome, myocarditis, arrhythmias, cardiomyopathy; heart failure and thromboembolic disease have all been described. The elderly and those with prior cardiac diseases are at…	Intricate interplay between Covid-19 and cardiovascular diseases.	Rev Med Virol. 2021 Jul;31(4):e2188.			2021
No	No	No				No			Investigating the Components of Virtual Emergency Department.		Medline	The prediction of the demography of Spain shows that Spain will experience an aging population soon. Aging is a condition of chronic disease resulting in overcrowding Emergency Department. Despite chronic diseases, Covid-19 became a serious issue for emergency Department staff and health care providers. All of these matters emphasized the importance of the Virtual Emergency Department which can p…	Investigating the Components of Virtual Emergency Department.	Studies in Health Technology & Informatics. 291:118-130, 2022 May 20.	AI in Health Care System; Smart Diagnoses; Smart Triage; Telemedicine; Virtual Emergency Department	Journal Article	2022	Click here for full text options
No	No	No				No			Machine learning based approach to analyze file meta data for smart phone file triage		Web of Science	With the rapid increase in mobile phone storage capacity and penetration, digital forensic investigators face a significant challenge in quickly identifying relevant examinable files within a plethora of uninteresting OS and application files extracted by forensic tools. This challenge can have serious adverse effects in time critical cases, and can also result in increasing case backlog. A possi…	Machine learning based approach to analyze file meta data for smart phone file triage	FORENSIC SCIENCE INTERNATIONAL-DIGITAL INVESTIGATION			2021
No	No	No				No			Machine Learning for Military Trauma: Novel Massive Transfusion Predictive Models in Combat Zones.		PubMed	BACKGROUND: Damage control resuscitation has become the standard of care in military and civilian trauma. Early identification of blood product requirements may aid in optimizing the clinical decision-making process while improving trauma related outcomes. This study aimed to assess and compare multiple machine learning models for predicting patients at highest risk for massive transfusion on the…	Machine Learning for Military Trauma: Novel Massive Transfusion Predictive Models in Combat Zones.	J Surg Res. 2022 Feb;270:369-375.			2022
No	No	No				No			Machine Learning Models with Preoperative Risk Factors and Intraoperative Hypotension Parameters Predict Mortality After Cardiac Surgery.		PubMed	OBJECTIVES: Machine learning models used to predict postoperative mortality rarely include intraoperative factors. Several intraoperative factors like hypotension (IOH), vasopressor-inotropes, and cardiopulmonary bypass (CPB) time are significantly associated with postoperative outcomes. The authors explored the ability of machine learning models incorporating intraoperative risk factors to predi…	Machine Learning Models with Preoperative Risk Factors and Intraoperative Hypotension Parameters Predict Mortality After Cardiac Surgery.	J Cardiothorac Vasc Anesth. 2021 Mar;35(3):857-865.			2021
No	No	No				No			Mobile applications for stroke: A survey and a speech classification approach		Scopus	Strokes are a cause of serious long-term disability and create an immense burden on healthcare. Among the sea of mobile applications for health, some target stroke patients, and most require active user cooperation. Our proposed application, collects data, without user intervention. We apply data mining methods to create personal feedback to the patient or doctor. We provide a survey of applicati…	Mobile applications for stroke: A survey and a speech classification approach	ICT4AWE 2019 - Proceedings of the 5th International Conference on Information and Communication Technologies for Ageing Well and e-Health pp. 159-166			2019
No	No	No				No			Modeling paradigms for medical diagnostic decision support: A survey and future directions		Scopus	Use of computer based decision tools to aid clinical decision making, has been a primary goal of research in biomedical informatics. Research in the last five decades has led to the development of Medical Decision Support (MDS) applications using a variety of modeling techniques, for a diverse range of medical decision problems. This paper surveys literature on modeling techniques for diagnostic …	Modeling paradigms for medical diagnostic decision support: A survey and future directions	Journal of Medical Systems 36(5), pp. 3029-3049			2012
No	No	No				No			Multi-Class Skin Lesion Detection and Classification via Teledermatology		IEEE Xplore	Teledermatology is one of the most illustrious applications of telemedicine and e-health. In this field, telecommunication technologies are utilized to transfer medical information to the experts. Due to the skin's visual nature, teledermatology is an effective tool for the diagnosis of skin lesions especially in rural areas. Furthermore, it can also be useful to limit gratuitous clinical referra…	Multi-Class Skin Lesion Detection and Classification via Teledermatology	IEEE Journal of Biomedical and Health Informatics, Vol 25 Issue 12		Journal Article	2021
No	No	No				No			On Scene Injury Severity Prediction (OSISP) machine learning algorithms for motor vehicle crash occupants in US		Web of Science	A significant proportion of motor vehicle crash fatalities are potentially preventable with improved acute care. By increasing the accuracy of triage more victims could be transported directly to the best suited care facility and be provided optimal care. We hypothesize that On Scene Injury Severity Prediction (OSISP) algorithms, developed utilizing machine learning methods, have potential to imp…	On Scene Injury Severity Prediction (OSISP) machine learning algorithms for motor vehicle crash occupants in US	JOURNAL OF TRANSPORT & HEALTH			2021
No	No	No				No			Performance of a deep neural network in teledermatology: a single-centre prospective diagnostic study.		PubMed	BACKGROUND: The use of artificial intelligence (AI) algorithms for the diagnosis of skin diseases has shown promise in experimental settings but has not been yet tested in real-life conditions. OBJECTIVE: To assess the diagnostic performance and potential clinical utility of a 174-multiclass AI algorithm in a real-life telemedicine setting. METHODS: Prospective, diagnostic accuracy study includin…	Performance of a deep neural network in teledermatology: a single-centre prospective diagnostic study.	J Eur Acad Dermatol Venereol. 2021 Feb;35(2):546-553.			2021
No	No	No				No			Performance of patient acuity rating by rapid response team nurses for predicting short-term prognosis.		PubMed	BACKGROUND: Although scoring and machine learning methods have been developed to predict patient deterioration, bedside assessment by nurses should not be overlooked. This study aimed to evaluate the performance of subjective bedside assessment of the patient by the rapid response team (RRT) nurses in predicting short-term patient deterioration. METHODS: Patients noticed by RRT nurses based on th…	Performance of patient acuity rating by rapid response team nurses for predicting short-term prognosis.	PLoS One. 2019 Nov 14;14(11):e0225229.			2019
No	No	No				No			Platform for Healthcare Promotion and Cardiovascular Disease Prevention		IEEE Xplore	This article presents the hardware-software design and implementation of an open, integrated, and scalable healthcare platform oriented to multiple point-care scenarios for healthcare promotion and cardiovascular disease prevention. The platform has the capability to provide continuous monitoring, extended device integration, strategies based on artificial intelligence for the information analysi…	Platform for Healthcare Promotion and Cardiovascular Disease Prevention	IEEE Journal of Biomedical and Health Informatics, Vol 25 Issue 7		Journal Article	2021
No	No	No				No			Portable ultrasound for remote environments, Part I: Feasibility of field deployment.		PubMed	BACKGROUND: In field medical operations, rapid diagnosis and triage of seriously injured patients is critical. With significant bulk and cost constraints placed on all equipment, it is important that any medical devices deployed in the field demonstrate high utility, durability, and ease of use. When medical ultrasound was first used in patient care, machine cost, bulk, and steep learning curves …	Portable ultrasound for remote environments, Part I: Feasibility of field deployment.	J Emerg Med. 2011 Feb;40(2):190-7.			2011
No	No	No				No			Position Statement on Atopic Dermatitis in Sub-Saharan Africa: current status and roadmap.		PubMed	BACKGROUND: The first International Society of Atopic Dermatitis (ISAD) global meeting dedicated to atopic dermatitis (AD) in Sub-Saharan Africa (SSA) was held in Geneva, Switzerland in April 2019. A total of 30 participants were present at the meeting, including those from 17 SSA countries, representatives of the World Health Organization (WHO), the International Foundation for Dermatology (IFD)…	Position Statement on Atopic Dermatitis in Sub-Saharan Africa: current status and roadmap.	J Eur Acad Dermatol Venereol. 2019 Nov;33(11):2019-2028.			2019
No	No	No				No			Predicting stroke severity with a 3-min recording from the Muse portable EEG system for rapid diagnosis of stroke.		PubMed	In this study, we demonstrated the use of low-cost portable electroencephalography (EEG) as a method for prehospital stroke diagnosis. We used a portable EEG system to record data from 25 participants, 16 had acute ischemic stroke events, and compared the results to age-matched controls that included stroke mimics. Delta/alpha ratio (DAR), (delta + theta)/(alpha + beta) ratio (DBATR) and pairwise…	Predicting stroke severity with a 3-min recording from the Muse portable EEG system for rapid diagnosis of stroke.	Sci Rep. 2020 Oct 28;10(1):18465.			2020
No	No	No				No			Prehospital continuous vital signs predict need for resuscitative endovascular balloon occlusion of the aorta and resuscitative thoracotomy prehospital continuous vital signs predict resuscitative endovascular balloon occlusion of the aorta.		PubMed	BACKGROUND: Rapid triage and intervention to control hemorrhage are key to survival following traumatic injury. Patients presenting in hemorrhagic shock may undergo resuscitative thoracotomy (RT) or resuscitative endovascular balloon occlusion of the aorta (REBOA) as adjuncts to rapidly control bleeding. We hypothesized that machine learning along with automated calculation of continuously measur…	Prehospital continuous vital signs predict need for resuscitative endovascular balloon occlusion of the aorta and resuscitative thoracotomy prehospital continuous vital signs predict resuscitative endovascular balloon occlusion of the aorta.	J Trauma Acute Care Surg. 2021 Nov 1;91(5):798-802.			2021
No	No	No				No			Prehospital factors predict outcomes in pediatric trauma: A principal component analysis.		PubMed	BACKGROUND: Trauma team activation leveling decisions are complex and based on many variables. Accurate triage decisions improve patient safety and resource utilization. Our purpose was to establish proof-of-concept for using principal component analysis (PCA) to identify multivariate predictors of injury severity and to assess their ability to predict outcomes in pediatric trauma patients. We hy…	Prehospital factors predict outcomes in pediatric trauma: A principal component analysis.	J Trauma Acute Care Surg. 2022 Sep 1;93(3):291-298.			2022
No	No	No				No			Prehospital triage of acute aortic syndrome using a machine learning algorithm		Web of Science	Background Acute aortic syndrome (AAS) comprises a complex and potentially fatal group of conditions requiring emergency specialist management. The aim of this study was to build a prediction algorithm to assist prehospital triage of AAS. Methods Details of consecutive patients enrolled in a regional specialist aortic network were collected prospectively. Two prediction algorithms for AAS based o…	Prehospital triage of acute aortic syndrome using a machine learning algorithm	BRITISH JOURNAL OF SURGERY			2020
No	No	No				No			Preparing for the Next Pandemic: An Asian National Cancer Centers Alliance (ANCCA) Initiative.		PubMed	The COVID-pandemic has shown significant impact on cancer care from early detection, management plan to clinical outcomes of cancer patients. The Asian National Cancer Centres Alliance (ANCCA) has put together the 9 "Ps" as guidelines for cancer programs to better prepare for the next pandemic. The 9 "Ps" are Priority, Protocols and Processes, Patients, People, Personal Protective Equipments (PPE…	Preparing for the Next Pandemic: An Asian National Cancer Centers Alliance (ANCCA) Initiative.	Asian Pac J Cancer Prev. 2021 Sep 1;22(9):2945-2950.			2021
No	No	No				No			Priority accuracy by dispatch centers and Emergency Medical Services professionals in trauma patients: a cohort study		Web of Science	Purpose Priority-setting by dispatch centers and Emergency Medical Services professionals has a major impact on pre-hospital triage and times of trauma patients. Patients requiring specialized care benefit from expedited transport to higher-level trauma centers, while transportation of these patients to lower-level trauma centers is associated with higher mortality rates. This study aims to evalu…	Priority accuracy by dispatch centers and Emergency Medical Services professionals in trauma patients: a cohort study	EUROPEAN JOURNAL OF TRAUMA AND EMERGENCY SURGERY			2022
No	No	No				No			Prospective evaluation of an artificial intelligence-enabled algorithm for automated diabetic retinopathy screening of 30 000 patients		Web of Science	Background/aims Human grading of digital images from diabetic retinopathy (DR) screening programmes represents a significant challenge, due to the increasing prevalence of diabetes. We evaluate the performance of an automated artificial intelligence (AI) algorithm to triage retinal images from the English Diabetic Eye Screening Programme (DESP) into test-positive/technical failure versus test-neg…	Prospective evaluation of an artificial intelligence-enabled algorithm for automated diabetic retinopathy screening of 30 000 patients	BRITISH JOURNAL OF OPHTHALMOLOGY			2021
No	No	No				No			Rapid Prototyping of a Cognitive System for Pediatric Telephone Triage Tutoring		Web of Science	This paper presents the development of a prototype cognitive system for tutoring pediatric telephone triage to resident doctors. The cognitive system is built through a spiral development methodology by using the Disciple learning agent shell. This illustrates solutions to challenges encountered in developing cognitive systems in new domains with a low budget, including prioritizing the developme…	Rapid Prototyping of a Cognitive System for Pediatric Telephone Triage Tutoring	BIOLOGICALLY INSPIRED COGNITIVE ARCHITECTURES 2011			2011
No	No	No				No			Returning home from Iraq and Afghanistan: Assessment of readjustment needs of veterans, service members, and their families		Scopus	As of December 2012, Operation Enduring Freedom (OEF) in Afghanistan and Operation Iraqi Freedom (OIF) in Iraq have resulted in the deployment of about 2.2 million troops; there have been 2,222 US fatalities in OEF and Operation New Dawn (OND)1 and 4,422 in OIF. The numbers of wounded US troops exceed 16,000 in Afghanistan and 32,000 in Iraq. In addition to deaths and morbidity, the operations ha…	Returning home from Iraq and Afghanistan: Assessment of readjustment needs of veterans, service members, and their families	Returning Home from Iraq and Afghanistan: Assessment of Readjustment Needs of Veterans, Service Members, and Their Families pp. 1-794			2013
No	No	No				No			Role of Digital Health During Coronavirus Disease 2019 Pandemic and Future Perspectives.		PubMed	Coronavirus disease 2019 revolutionized the digital health care. This pandemic was the catalyst for not only a sudden but also widespread paradigm shift in patient care, with nearly 80% of the US population indicating that they have used one form of digital health. Cardiac electrophysiology took the initiative to enroll patients in device clinics for remote monitoring and triage patients accordin…	Role of Digital Health During Coronavirus Disease 2019 Pandemic and Future Perspectives.	Card Electrophysiol Clin. 2022 Mar;14(1):115-123.			2022
No	No	No				No			Smart Glasses: A New Tool for Assessing the Number of Patients in Mass-Casualty Incidents.		PubMed	INTRODUCTION: Mass-casualty incidents (MCIs) are events in which many people are injured during the same period of time. This has major implications in regards to practical concerns and planning for both personnel and medical equipment. Smart glasses are modern tools that could help Emergency Medical Services (EMS) in the estimation of the number of potential patients in an MCI. However, currentl…	Smart Glasses: A New Tool for Assessing the Number of Patients in Mass-Casualty Incidents.	Prehosp Disaster Med. 2022 Aug;37(4):480-484.			2022
No	No	No				No			Smartphone applications for triaging adults with skin lesions that are suspicious for melanoma.		PubMed	BACKGROUND: Melanoma accounts for a small proportion of all skin cancer cases but is responsible for most skin cancer-related deaths. Early detection and treatment can improve survival. Smartphone applications are readily accessible and potentially offer an instant risk assessment of the likelihood of malignancy so that the right people seek further medical attention from a clinician for more det…	Smartphone applications for triaging adults with skin lesions that are suspicious for melanoma.	Cochrane Database Syst Rev. 2018 Dec 4;12(12):CD013192.			2018
No	Yes	No		Maybe	No	No	No		Suboptimal prehospital decision- making for referral to alternative levels of care - frequency, measurement, acceptance rate and room for improvement.		PubMed	BACKGROUND: The emergency medical services (EMS) have undergone dramatic changes during the past few decades. Increased utilisation, changes in care-seeking behaviour and competence among EMS clinicians have given rise to a shift in EMS strategies in many countries. From transport to the emergency department to at the scene deciding on the most appropriate level of care and mode of transport. Amo…	Suboptimal prehospital decision- making for referral to alternative levels of care - frequency, measurement, acceptance rate and room for improvement.	BMC Emerg Med. 2022 May 23;22(1):89.			2022
No	No	No				No			Surviving Sepsis Campaign: International Guidelines for Management of Sepsis and Septic Shock 2021		Scopus	N/A	Surviving Sepsis Campaign: International Guidelines for Management of Sepsis and Septic Shock 2021	Critical Care Medicine 49(11), pp. E1063-E1143			2021
No	No	No				No			Telemedicine and delivery of ophthalmic care in rural and remote communities: Drawing from Australian experience. [Review]		Medline	Rural and remote communities in Australia are characterised by small but widely dispersed populations. This has been proven to be a major hurdle in access to medical care services with screening and treatment goals repeatedly being missed. Telemedicine in ophthalmology provides the opportunity to increase the availability of high quality and timely access to healthcare within. Recent years has al…	Telemedicine and delivery of ophthalmic care in rural and remote communities: Drawing from Australian experience. [Review]	Clinical & Experimental Ophthalmology. 50(7):793-800, 2022 09.	Australia; ocular disease; telemedicine	Journal Article Review	2022	Click here for full text options
No	No	No				No			Telemedicine test-bed - A tool for determination of accuracy in asynchronous collaborative method		Web of Science	Store-and-forward method has contributed for telemedicine as an efficient method to the clinical diagnosis acquisition. Studies in teledermatology demonstrated important outcomes, such as the use of computer systems based in asynchronous method for long-distance diagnosis, categorization, triage, or clinical outcomes agreements. However, for some issues there is no consensus between studies, such…	Telemedicine test-bed - A tool for determination of accuracy in asynchronous collaborative method	HEALTHINF 2008: PROCEEDINGS OF THE FIRST INTERNATIONAL CONFERENCE ON HEALTH INFORMATICS, VOL 1			2008
No	No	No				No			The application of internet-based sources for public health surveillance (infoveillance): Systematic review		Scopus	Background: Public health surveillance is based on the continuous and systematic collection, analysis, and interpretation of data. This informs the development of early warning systems to monitor epidemics and documents the impact of intervention measures. The introduction of digital data sources, and specifically sources available on the internet, has impacted the field of public health surveill…	The application of internet-based sources for public health surveillance (infoveillance): Systematic review	Journal of Medical Internet Research 22(3),e13680			2020
No	No	No				No			The Clinical Information Systems Response to the COVID-19 Pandemic.		PubMed	OBJECTIVE: The year 2020 was predominated by the coronavirus disease 2019 (COVID-19) pandemic. The objective of this article is to review the areas in which clinical information systems (CIS) can be and have been utilized to support and enhance the response of healthcare systems to pandemics, focusing on COVID-19. METHODS: PubMed/MEDLINE, Google Scholar, the tables of contents of major informatic…	The Clinical Information Systems Response to the COVID-19 Pandemic.	Yearb Med Inform. 2021 Aug;30(1):105-125.			2021
No	No	No				No			The Future of Endovascular Therapy. [Review]		Medline	PURPOSE OF THE REVIEW: This article summarizes a broad range of the most recent advances and future directions in stroke diagnostics, endovascular robotics, and neuromodulation. RECENT FINDINGS: In the past 5 years, the field of interventional neurology has seen major technological advances for the diagnosis and treatment of cerebrovascular diseases. Several new technologies became available to a…	The Future of Endovascular Therapy. [Review]	Neurology. 97(20 Suppl 2):S185-S193, 2021 11 16.		Journal Article Review	2021	Click here for full text options
No	No	No				No			The Handbook of Conversation Analysis		Scopus	Presenting a comprehensive, state-of-the-art overview of theoretical and descriptive research in the field, The Handbook of Conversation Analysis brings together contributions by leading international experts to provide an invaluable information resource and reference for scholars of social interaction across the areas of conversation analysis, discourse analysis, linguistic anthropology, interpe…	The Handbook of Conversation Analysis	The Handbook of Conversation Analysis			2012
No	No	No				No			The impact of prehospital time intervals on mortality in moderately and severely injured patients.		PubMed	BACKGROUND: Modern trauma systems and emergency medical services aim to reduce prehospital time intervals to achieve optimal outcomes. However, current literature remains inconclusive on the relationship between time to definitive treatment and mortality. The aim of this study was to investigate the association between prehospital time and mortality. METHODS: All moderately and severely injured t…	The impact of prehospital time intervals on mortality in moderately and severely injured patients.	J Trauma Acute Care Surg. 2022 Mar 1;92(3):520-527.			2022
No	No	No				No			The modifications brought about by the COVID-19 pandemic to Nuclear Medicine practice.		PubMed	Nearly 19.9 million cases and more than 730 thousand disease-related deaths have been confirmed in the months that followed WHO's assessment that the novel coronavirus COVID-19, first emerged in Wuhan China on December 2019, could be characterized as a pandemic. The aforementioned coronavirus affected 188 countries as of 8.10.2020. Despite the continually increasing number of COVID-19 cases repor…	The modifications brought about by the COVID-19 pandemic to Nuclear Medicine practice.	Hell J Nucl Med. 2020 May-Aug;23 Suppl:6-7.			2020
No	No	No				No			The role of artificial intelligence in clinical imaging and workflows.		PubMed	Evidence-based medicine, outcomes management, and multidisciplinary systems are laying the foundation for radiology on the cusp of a new day. Environmental and operational forces coupled with technological advancements are redefining the veterinary radiologist of tomorrow. In the past several years, veterinary image volumes have exploded, and the scale of hardware and software required to support…	The role of artificial intelligence in clinical imaging and workflows.	Vet Radiol Ultrasound. 2022 Dec;63 Suppl 1:897-902.			2022
No	No	No				No			The role of mobile teledermoscopy in skin cancer triage and management during the COVID-19 pandemic. [Review]		Medline	The unprecedented onset of the COVID-19 crisis poses a significant challenge to all fields of medicine, including dermatology. Since the start of the coronavirus outbreak, a stark decline in new skin cancer diagnoses has been reported by countries worldwide. One of the greatest challenges during the pandemic has been the reduced access to face-to-face dermatologic evaluation and non-urgent proced…	The role of mobile teledermoscopy in skin cancer triage and management during the COVID-19 pandemic. [Review]	Indian Journal of Dermatology, Venereology & Leprology. :1-6, 2022 Dec 08	COVID-19; Dermoscopy; melanoma; skin cancer; smartphone; teledermoscopy	Journal Article Review	2022	Click here for full text options
No	No	No				No			The role of protocols and professional judgement in emergency medical dispatching.		Medline	The task of evaluating incoming calls to Emergency Medical Services (EMS) systems in order to determine the most appropriate response is performed in many different ways in current EMS systems. At one end of the spectrum, the process is entirely dependent on the judgement of professionals, while at the other end protocols specify the exact questions to be asked and corresponding decisions. This c…	The role of protocols and professional judgement in emergency medical dispatching.	European Journal of Emergency Medicine. 2(3):136-48, 1995 Sep.		Comparative Study Journal Article	1995	Click here for full text options
No	No	No				No			The toll of noninfected CRS patients to the COVID-19 pandemic.		Medline	Social distancing with the aim of avoiding infections and pre-serve critical care capacities during the COVID-19 pandemic has been implemented in Germany according to World Health Organization (WHO) recommendations from early March onwards. Limitations of physical contacts to reduce exposure to SARS-CoV-2 infected individuals were handled strictly, particularly in medical centers dealing with air…	The toll of noninfected CRS patients to the COVID-19 pandemic.	Rhinology. 58(5):522-523, 2020 Oct 01.		Journal Article	2020	Click here for full text options
No	No	No				No			Tomorrow's Hospital: How technology will be transforming both inpatient and at-home care		IEEE Xplore	The year is 2024. At a small regional hospital, an automated call has just come in, triggered by a patient?s personal fitness-monitoring device, which has detected several sudden and drastic anomalies?a sharp spike in pulse rate followed by an extreme slowdown, and slow and shallow breathing. Data from her smartphone reveal she just experienced a very sudden deceleration of key vital signs. The a…	Tomorrow's Hospital: How technology will be transforming both inpatient and at-home care	IEEE Pulse, Vol 5 Issue 6		Magazine Article	2014
No	No	No				No			Toward personal eHealth in cardiology. Results from the EPI-MEDICS telemedicine project. [Review] [14 refs]		Medline	Despite many attempts to improve the management of acute myocardial infarction, only small trends to shorter time intervals before treatment have been reported. The self-care solution developed by the European EPI-MEDICS project (2001-2004) is a novel, very affordable, easy-to-use, portable, and intelligent Personal ECG Monitor (PEM) for the early detection of cardiac ischemia and arrhythmia that…	Toward personal eHealth in cardiology. Results from the EPI-MEDICS telemedicine project. [Review] [14 refs]	Journal of Electrocardiology. 38(4 Suppl):100-6, 2005 Oct.		Journal Article Research Support, Non-U.S. Gov't Review	2005	Click here for full text options
No	Maybe	No				No			Towards definitions of time-sensitive conditions in prehospital care.		Medline	BACKGROUND: Prehospital care has changed in recent decades. Advanced assessments and decisions are made early in the care chain. Patient assessments form the basis of a decision relating to prehospital treatment and the level of care. This development imposes heavy demands on the ability of emergency medical service (EMS) clinicians properly to assess the patient. EMS clinicians have a number of …	Towards definitions of time-sensitive conditions in prehospital care.	Scandinavian Journal of Trauma, Resuscitation & Emergency Medicine. 28(1):7, 2020 Jan 29.	Decision support; Early recognition; Prehospital care; Time-sensitive conditions	Letter	2020	Click here for full text options
Maybe	Maybe	No		No	No	No	No		Towards the Application of Machine Learning in Emergency Informatics.		PubMed	Emergency care is one of the cornerstone parts of the world health organization's action plan. Rapid response and immediate care are considered in agile emergency care. Artificial intelligence (AI) and informatics have been applied to fulfill these requirements through automated emergency technology. Machine learning (ML) is one of the main parts of some of these proposed technologies. There are …	Towards the Application of Machine Learning in Emergency Informatics.	Stud Health Technol Inform. 2022 May 20;291:3-16.			2022
No	No	No				No			Tracking Disease: Digital Epidemiology Offers New Promise in Predicting Outbreaks		IEEE Xplore	The MSPP, with technical assistance from the U.S. Centers for Disease Control and Prevention (CDC) and its partners, employed many traditional forms of epidemiological surveillance to track the outbreak and try to stem its spread. These included visiting hospitals, interviewing patients in the communities where the disease was first reported, conducting telephone interviews with health facilities…	Tracking Disease: Digital Epidemiology Offers New Promise in Predicting Outbreaks	IEEE Pulse, Vol 8 Issue 1		Magazine Article	2017
No	No	No				No			Training and Decision Support for Battlefield Trauma Care		IEEE Xplore	In Tactical Combat Casualty Care (TCCC), medics perform Role 1 care for battlefield casualties at point of injury by stabilizing them and transporting them to field care facilities such as a Battalion Aid Station (Role 2) or Field Hospital (Role 3) where clinicians provide critical care. Care provider experience and ability vary, and training in the field can help to improve recall and performanc…	Training and Decision Support for Battlefield Trauma Care	2020 IEEE International Conference on Systems, Man, and Cybernetics (SMC)		Conference Paper	2020
No	No	No				No			Triage and priority-based healthcare diagnosis using artificial intelligence for autism spectrum disorder and gene contribution: A systematic review		Web of Science	The exact nature, harmful effects and aetiology of autism spectrum disorder (ASD) have caused widespread confusion. Artificial intelligence (AI) science helps solve challenging diagnostic problems in the medical field through extensive experiments. Disease severity is closely related to triage decisions and prioritisation contexts in medicine because both have been widely used to diagnose various…	Triage and priority-based healthcare diagnosis using artificial intelligence for autism spectrum disorder and gene contribution: A systematic review	COMPUTERS IN BIOLOGY AND MEDICINE			2022
No	No	No				No			TrueImage: A Machine Learning Algorithm to Improve the Quality of Telehealth Photos		Web of Science	Telehealth is an increasingly critical component of the health care ecosystem, especially due to the COVID-19 pandemic. Rapid adoption of telehealth has exposed limitations in the existing infrastructure. In this paper, we study and highlight photo quality as a major challenge in the telehealth workflow. We focus on teledermatology, where photo quality is particularly important; the framework pro…	TrueImage: A Machine Learning Algorithm to Improve the Quality of Telehealth Photos	PACIFIC SYMPOSIUM ON BICOMPUTING 2021			2021
No	No	No				No			Understanding How the Design and Implementation of Online Consultations Affect Primary Care Quality: Systematic Review of Evidence With Recommendations for Designers, Providers, and Researchers. [Review]		Medline	BACKGROUND: Online consultations (OCs) allow patients to contact their care providers on the web. Worldwide, OCs have been rolled out in primary care rapidly owing to policy initiatives and COVID-19. There is a lack of evidence regarding how OC design and implementation influence care quality. OBJECTIVE: We aimed to synthesize research on the impacts of OCs on primary care quality, and how these …	Understanding How the Design and Implementation of Online Consultations Affect Primary Care Quality: Systematic Review of Evidence With Recommendations for Designers, Providers, and Researchers. [Review]	Journal of Medical Internet Research. 24(10):e37436, 2022 10 24.	COVID-19; OC; care provider; general practice; health care professional; health outcome; pandemic; patient care; primary care; primary health care; remote consultation; systematic review; telemedicine; triage; workforce	Systematic Review Journal Article Review Research Support, Non-U.S. Gov't	2022	Click here for full text options
No	No	No				No			Use of a Machine Learning Program to Correctly Triage Incoming Text Messaging Replies From a Cardiovascular Text-Based Secondary Prevention Program: Feasibility Study		Web of Science	Background: SMS text messaging programs are increasingly being used for secondary prevention, and have been shown to be effective in a number of health conditions including cardiovascular disease. SMS text messaging programs have the potential to increase the reach of an intervention, at a reduced cost, to larger numbers of people who may not access traditional programs. However, patients regular…	Use of a Machine Learning Program to Correctly Triage Incoming Text Messaging Replies From a Cardiovascular Text-Based Secondary Prevention Program: Feasibility Study	JMIR MHEALTH AND UHEALTH			2020
No	No	No				No			Use of deep artificial neural networks to identify stroke during triage via subtle changes in circulating cell counts		Web of Science	Background The development of tools that could help emergency department clinicians recognize stroke during triage could reduce treatment delays and improve patient outcomes. Growing evidence suggests that stroke is associated with several changes in circulating cell counts. The aim of this study was to determine whether machine-learning can be used to identify stroke in the emergency department …	Use of deep artificial neural networks to identify stroke during triage via subtle changes in circulating cell counts	BMC NEUROLOGY			2022
No	No	No				No			Utilization of Telestroke Prior to and Following the COVID-19 Pandemic		Scopus	For over two decades, telestroke has been utilized as a means for improving acute access to a stroke specialist when this expertise is otherwise unavailable. During this time, telestroke use has increased and improvements in care metrics have been widely reported. Several telestroke model variations are utilized; each has different workflow implications. A successful telestroke system should incl…	Utilization of Telestroke Prior to and Following the COVID-19 Pandemic	Seminars in Neurology 42(1), pp. 3-11			2022
No	No	No				No			Value-based learning healthcare systems: Integrative modeling and simulation		Scopus	Achieving value-based healthcare - increasing quality, reducing cost, and spreading access - has proven to be extremely challenging, in part due to research that is siloed and largely focused on singular risk factors, ineffective care coordination resulting from service fragmentation, and costly unintended consequences of reform that have emerged due to the complexity of healthcare systems. Under…	Value-based learning healthcare systems: Integrative modeling and simulation	Value-based Learning Healthcare Systems: Integrative Modeling and Simulation pp. 1-372			2018
Yes	Yes	Yes	No	No	No	Yes	No	Just classifies if content is medical or logistical	A comparison of rule-based and machine learning approaches for classifying patient portal messages		Web of Science	Objective: Secure messaging through patient portals is an increasingly popular way that consumers interact with healthcare providers. The increasing burden of secure messaging can affect clinic staffing and workflows. Manual management of portal messages is costly and time consuming. Automated classification of portal messages could potentially expedite message triage and delivery of care. Materi…	A comparison of rule-based and machine learning approaches for classifying patient portal messages	INTERNATIONAL JOURNAL OF MEDICAL INFORMATICS			2017
Yes	Maybe	Yes	Yes	No	No	Yes	No	Not for emergency services	A Data Enhancement Approach to Improve Machine Learning Performance for Predicting Health Status Using Remote Healthcare Data		IEEE Xplore	Machine Learning (ML) is becoming tremendously important to improve the performance of remote healthcare systems. Portable health clinic (PHC), a remote healthcare system contains a triage function that classifies the patients in two major groups - (a)healthy and (b)unhealthy. Unhealthy patients require regular health checkups. This paper aims to predict the status of the registered patients to d…	A Data Enhancement Approach to Improve Machine Learning Performance for Predicting Health Status Using Remote Healthcare Data	2020 2nd International Conference on Advanced Information and Communication Technology (ICAICT)		Conference Paper	2020
Yes	Yes	Yes	No	No	No	Yes	No	Uses vitals, wearables	A data-driven artificial intelligence model for remote triage in the prehospital environment		Web of Science	In a mass casualty incident, the factors that determine the survival rate of injured patients are diverse, but one of the key factors is the time for triage. Additionally, the main factor that determines the time of triage is the number of medical personnel. However, when relying on a small number of medical personnel, the ability to increase survivability is limited. Therefore, developing a clas…	A data-driven artificial intelligence model for remote triage in the prehospital environment	PLOS ONE			2018
Maybe	Maybe	No	No	No	No	Yes	No		A Prehospital Triage System to Detect Traumatic Intracranial Hemorrhage Using Machine Learning Algorithms		Web of Science	IMPORTANCE An adequate system for triaging patients with head trauma in prehospital settings and choosing optimal medical institutions is essential for improving the prognosis of these patients. To our knowledge, there has been no established way to stratify these patients based on their head trauma severity that can be used by ambulance crews at an injury site. OBJECTIVES To develop a prehospita…	A Prehospital Triage System to Detect Traumatic Intracranial Hemorrhage Using Machine Learning Algorithms	JAMA NETWORK OPEN			2022
Yes	Yes	Yes	Yes	Yes	Yes	Yes	Yes	Includes at dispatch centre	A validation of machine learning-based risk scores in the prehospital setting.	Yes	Medline	BACKGROUND: The triage of patients in prehospital care is a difficult task, and improved risk assessment tools are needed both at the dispatch center and on the ambulance to differentiate between low- and high-risk patients. This study validates a machine learning-based approach to generating risk scores based on hospital outcomes using routinely collected prehospital data. METHODS: Dispatch, amb…	A validation of machine learning-based risk scores in the prehospital setting.	PLoS ONE [Electronic Resource]. 14(12):e0226518, 2019.		Journal Article Research Support, Non-U.S. Gov't	2019	Click here for full text options
Maybe	Maybe	Yes	Yes	Yes	Yes	Yes	Yes		Aiding Clinical Triage with Text Classification	Yes	Web of Science	SNS24 is a telephone service for triage, counselling, and referral service provided by the Portuguese National Health Service. Currently, following the predefined 59 Clinical Pathways, the selection of the most appropriate one is manually done by nurses. This paper presents a study on using automatic text classification to aid on the clinical pathway selection. The experiments were carried out on…	Aiding Clinical Triage with Text Classification	PROGRESS IN ARTIFICIAL INTELLIGENCE (EPIA 2021)			2021
Maybe	Yes	Yes	Yes	Yes	Yes	Yes	Yes	Traffic = still undifferentiated	Ambulance dispatch prioritisation for traffic crashes using machine learning: A natural language approach.	No -Traffic	PubMed	INTRODUCTION: Demand for emergency ambulances is increasing, therefore it is important that ambulance dispatch is prioritised appropriately. This means accurately identifying which incidents require a lights and sirens (L&S) response and those that do not. For traffic crashes, it can be difficult to identify the needs of patients based on bystander reports during the emergency phone call; as traf…	Ambulance dispatch prioritisation for traffic crashes using machine learning: A natural language approach.	Int J Med Inform. 2022 Dec;168:104886.			2022
Maybe	Yes	Yes	No	No	No	Yes	No	In ED already	Artificial intelligence algorithm to predict the need for critical care in prehospital emergency medical services		Web of Science	Background In emergency medical services (EMSs), accurately predicting the severity of a patient's medical condition is important for the early identification of those who are vulnerable and at high-risk. In this study, we developed and validated an artificial intelligence (AI) algorithm based on deep learning to predict the need for critical care during EMS. Methods We conducted a retrospective …	Artificial intelligence algorithm to predict the need for critical care in prehospital emergency medical services	SCANDINAVIAN JOURNAL OF TRAUMA RESUSCITATION & EMERGENCY MEDICINE			2020
Yes	Yes	Yes	Yes	Yes	Yes	Yes	Yes		Artificial Intelligence Decision Support for Medical Triage	Yes	Scopus	Applying state-of-the-art machine learning and natural language processing on approximately one million of teleconsultation records, we developed a triage system, now certified and in use at the largest European telemedicine provider. The system evaluates care alternatives through interactions with patients via a mobile application. Reasoning on an initial set of provided symptoms, the triage app…	Artificial Intelligence Decision Support for Medical Triage	AMIA ... Annual Symposium proceedings. AMIA Symposium 2020, pp. 793-802			2020
Maybe	Maybe	Yes	Yes	Yes	Yes	Yes	Yes	Mental health is general, but maps to triage	Automatic detection of psychological distress indicators and severity assessment in crisis hotline conversations	Yes - though mental health, still undifferentiated	IEEE Xplore	Psychological health disorders pose a growing threat to society. Disorders such as Depression, Post-Traumatic Stress Disorder (PTSD), and mild Traumatic Brain Injury (mTBI), are often under-diagnosed and under-treated. Crisis hotlines are often the last resort for people who, from the lack of proper treatment, are considering suicide or intend to harm themselves or others. This paper describes a …	Automatic detection of psychological distress indicators and severity assessment in crisis hotline conversations	2014 IEEE International Conference on Acoustics, Speech and Signal Processing (ICASSP)		Conference Paper	2014
No	Yes	Yes	No	No	No	Yes	No	Unclear if ML and not clearly triaging emergency services	Content and Usability Validation of an Intelligent Virtual Conversation Assistant Used for Virtual Triage During the COVID-19 Pandemic in Brazil		Web of Science	This study aimed to describe the development process, content validation, and usability of a COVID-19 screening system incorporated into a chatbot-type intelligent virtual assistant (CoronaBot). This is a methodological research carried out in three phases. The first corresponded to the development of the flowchart and content of the virtual assistant, the second phase consisted of the implementa…	Content and Usability Validation of an Intelligent Virtual Conversation Assistant Used for Virtual Triage During the COVID-19 Pandemic in Brazil	CIN-COMPUTERS INFORMATICS NURSING			2022
Yes	Yes	Yes	Yes	Yes	Yes	Yes	Yes		Deep ensemble multitask classification of emergency medical call incidents combining multimodal data improves emergency medical dispatch	Yes	Web of Science	The objective of this work was to develop a predictive model to aid non-clinical dispatchers to classify emergency medical call incidents by their life-threatening level (yes/no), admissible response delay (undelayable, minutes, hours, days) and emergency system jurisdiction (emergency system/primary care) in real time. We used a total of 1 244 624 independent incidents from the Valencian emergen…	Deep ensemble multitask classification of emergency medical call incidents combining multimodal data improves emergency medical dispatch	ARTIFICIAL INTELLIGENCE IN MEDICINE			2021
Maybe	Maybe	Yes	No	No	No	Yes	No		Development and validation of an automated emergency department-based syndromic surveillance system to enhance public health surveillance in Yukon: a lower-resourced and remote setting.		PubMed	BACKGROUND: Automated Emergency Department syndromic surveillance systems (ED-SyS) are useful tools in routine surveillance activities and during mass gathering events to rapidly detect public health threats. To improve the existing surveillance infrastructure in a lower-resourced rural/remote setting and enhance monitoring during an upcoming mass gathering event, an automated low-cost and low-re…	Development and validation of an automated emergency department-based syndromic surveillance system to enhance public health surveillance in Yukon: a lower-resourced and remote setting.	BMC Public Health. 2021 Jun 29;21(1):1247.			2021
Yes	Yes	Yes	Yes	Yes	Yes	Yes	Yes		Digital triage: Novel strategies for population health management in response to the COVID-19 pandemic.	No - C19	PubMed	The COVID-19 pandemic has created unique challenges for the U.S. healthcare system due to the staggering mismatch between healthcare system capacity and patient demand. The healthcare industry has been a relatively slow adopter of digital innovation due to the conventional belief that humans need to be at the center of healthcare delivery tasks. However, in the setting of the COVID-19 pandemic, a…	Digital triage: Novel strategies for population health management in response to the COVID-19 pandemic.	Healthc (Amst). 2020 Dec;8(4):100493.			2020
Maybe	Maybe	Yes	Yes	Yes	Yes	Yes	Yes	Though technically focused on unconsciousness specifically	Enhancing predictions of patient conveyance using emergency call handler free text notes for unconscious and fainting incidents reported to the London Ambulance Service	No - but 'unconcious is undifferentiated'	Web of Science	Objective: Pre-hospital emergency medical services use clinical decision support systems (CDSS) to triage calls. Call handlers often supplement this by making free text notes covering key incident information. We investigate whether machine learning approaches using features from such free text notes can improve prediction of unconscious patients who require conveyance. Materials and methods: We …	Enhancing predictions of patient conveyance using emergency call handler free text notes for unconscious and fainting incidents reported to the London Ambulance Service	INTERNATIONAL JOURNAL OF MEDICAL INFORMATICS			2020
Yes	Yes	Yes	Yes	Yes	Yes	Yes	Yes	vaguely meets criteria	High Accuracy of Call Triage Decision by Bayesian Network	Yes	Web of Science	A new call triage system, a key part of an emergency support system with a stochastic network model, is examined. Call triage is an operation that allows efficient choice of service grade and dispatching of a suitable rescue team service based on information obtained from a phone call. Call triage is now being tested in a few cities and is showing some benefit. However, there is the issue that if…	High Accuracy of Call Triage Decision by Bayesian Network	ELECTRONICS AND COMMUNICATIONS IN JAPAN			2014
Maybe	Maybe	Yes	No	No	No	Yes	No	Only primary care	Human- Versus Machine Learning-Based Triage Using Digitalized Patient Histories in Primary Care: Comparative Study	Yes	Web of Science	Background: Smartphones have made it possible for patients to digitally report symptoms before physical primary care visits. Using machine learning (ML), these data offer an opportunity to support decisions about the appropriate level of care (triage). Objective: The purpose of this study was to explore the interrater reliability between human physicians and an automated ML-based triage method. M…	Human- Versus Machine Learning-Based Triage Using Digitalized Patient Histories in Primary Care: Comparative Study	JMIR MEDICAL INFORMATICS			2020
Yes	Yes	Yes	Yes	Yes	Yes	Yes	Yes		Identifying the Perceived Severity of Patient-Generated Telemedical Queries Regarding COVID: Developing and Evaluating a Transfer Learning-Based Solution.	Yes	PubMed	BACKGROUND: Triage of textual telemedical queries is a safety-critical task for medical service providers with limited remote health resources. The prioritization of patient queries containing medically severe text is necessary to optimize resource usage and provide care to those with time-sensitive needs. OBJECTIVE: We aim to evaluate the effectiveness of transfer learning solutions on the task …	Identifying the Perceived Severity of Patient-Generated Telemedical Queries Regarding COVID: Developing and Evaluating a Transfer Learning-Based Solution.	JMIR Med Inform. 2022 Sep 2;10(9):e37770.			2022
Yes	Yes	Yes	No	No	No	Yes	No	unclear on abstract but will include	Improving triaging from primary care into secondary care using heterogeneous data-driven hybrid machine learning	Yes	Scopus	Effective and rapid triaging from primary care into secondary care plays a pivotal role in providing patients with timely treatment and managing increasing demands for healthcare resources. Existing triaging methods from primary care to secondary care are labor-intensive processes that involve manually reviewing referral data from multiple sources and can cause long referral to treatment time. Th…	Improving triaging from primary care into secondary care using heterogeneous data-driven hybrid machine learning	Decision Support Systems 166,113899			2023
Yes	Yes	Yes	Yes	Yes	Yes	Yes	Yes		Machine learning models predicting undertriage in telephone triage	Yes	Web of Science	Background Undertriaged patients have worse outcomes than appropriately triaged patients. Machine learning provides better triage prediction than conventional triage in emergency departments, but no machine learning-based undertriage prediction models have yet been developed for prehospital telephone triage. We developed and validated machine learning models for telephone triage. Materials and me…	Machine learning models predicting undertriage in telephone triage	ANNALS OF MEDICINE			2022
Maybe	Yes	Yes	No	No	No	Yes	No		Machine learning-based models to support decision-making in emergency department triage for patients with suspected cardiovascular disease		Web of Science	Background: Accurate differentiation and prioritization in emergency department (ED) triage is important to identify high-risk patients and to efficiently allocate of finite resources. Using data available from patients with suspected cardiovascular disease presenting at ED triage, this study aimed to train and compare the performance of four common machine learning models to assist in decision m…	Machine learning-based models to support decision-making in emergency department triage for patients with suspected cardiovascular disease	INTERNATIONAL JOURNAL OF MEDICAL INFORMATICS			2021
Maybe	Maybe	Yes	No	No	No	Yes	No	IoMT	Machine learning-based telemedicine framework to prioritize remote patients with multi-chronic diseases for emergency healthcare services		Web of Science	The remarkable increase in the number of patients poses challenges to healthcare providers in telemedicine systems, and certain challenges are associated with the difficulties of identifying the most urgent emergencies to save lives. Remote monitoring of patients with multiple chronic diseases (MCDs) is a major issue that must be addressed. This work aims to improve the triage system for remote p…	Machine learning-based telemedicine framework to prioritize remote patients with multi-chronic diseases for emergency healthcare services	NETWORK MODELING AND ANALYSIS IN HEALTH INFORMATICS AND BIOINFORMATICS			2023
Maybe	Maybe	Yes		Yes	Yes	Yes	Yes		Machine Learning–Based Text Analysis to Predict Severely Injured Patients in Emergency Medical Dispatch: Model Development and Validation	No - trauma	Scopus	Background: Early recognition of severely injured patients in prehospital settings is of paramount importance for timely treatment and transportation of patients to further treatment facilities. The dispatching accuracy has seldom been addressed in previous studies. Objective: In this study, we aimed to build a machine learning–based model through text mining of emergency calls for the automated …	Machine Learning–Based Text Analysis to Predict Severely Injured Patients in Emergency Medical Dispatch: Model Development and Validation	Journal of Medical Internet Research 24(6),e30210			2022
Maybe	Maybe	No	No	No	No	Yes	No		Multi-Criteria Evaluation of Mobile Triage Decision Systems		Web of Science	Mobile Clinical Decision Support Systems (CDSS) aim to assist medical practitioners with decision making and provide an easy access to information on the move using mobile devices such as a mobile phone. Despite many benefits of mobile CDSS, these systems need to undergo a comprehensive evaluation to determine the correctness of the actions that decision maker take and validate the system's knowl…	Multi-Criteria Evaluation of Mobile Triage Decision Systems	DSS 2.0 - SUPPORTING DECISION MAKING WITH NEW TECHNOLOGIES			2014
No	Yes	Yes	No	No	No	No	No	Shows text notes were equivocal at predicting mortality, helpful in remote triage	Nlp methods for extraction of symptoms from unstructured data for use in prognostic covid-19 analytic models		Scopus	Statistical modeling of outcomes based on a patient's presenting symptoms (symptomatology) can help deliver high quality care and allocate essential resources, which is especially important during the COVID-19 pandemic. Patient symptoms are typically found in unstructured notes, and thus not readily available for clinical decision making. In an attempt to fill this gap, this study compared two me…	Nlp methods for extraction of symptoms from unstructured data for use in prognostic covid-19 analytic models	Journal of Artificial Intelligence Research 72, pp. 429-474			2021
Yes	Yes	Yes	Yes	Yes	Yes	Yes	Yes		Safety of Triage Self-assessment Using a Symptom Assessment App for Walk-in Patients in the Emergency Care Setting: Observational Prospective Cross-sectional Study.	Yes	PubMed	BACKGROUND: Increasing use of emergency departments (EDs) by patients with low urgency, combined with limited availability of medical staff, results in extended waiting times and delayed care. Technological approaches could possibly increase efficiency by providing urgency advice and symptom assessments. OBJECTIVE: The purpose of this study is to evaluate the safety of urgency advice provided by …	Safety of Triage Self-assessment Using a Symptom Assessment App for Walk-in Patients in the Emergency Care Setting: Observational Prospective Cross-sectional Study.	JMIR Mhealth Uhealth. 2022 Mar 28;10(3):e32340.			2022
No	Maybe	Yes		No	No	Yes	No	Used vitals	The advanced machine learner XGBoost did not reduce prehospital trauma mistriage compared with logistic regression: a simulation study		Web of Science	Background Accurate prehospital trauma triage is crucial for identifying critically injured patients and determining the level of care. In the prehospital setting, time and data are often scarce, limiting the complexity of triage models. The aim of this study was to assess whether, compared with logistic regression, the advanced machine learner XGBoost (eXtreme Gradient Boosting) is associated wi…	The advanced machine learner XGBoost did not reduce prehospital trauma mistriage compared with logistic regression: a simulation study	BMC MEDICAL INFORMATICS AND DECISION MAKING			2021
Yes	Yes	Yes		Yes	Yes	Yes	Yes		The Feasibility of Using Machine Learning to Classify Calls to South African Emergency Dispatch Centres According to Prehospital Diagnosis, by Utilising Caller Descriptions of the Incident	No - several conditions incl sepsis, MI, cardiac arrest	Web of Science	This paper presents the application of machine learning for classifying time-critical conditions namely sepsis, myocardial infarction and cardiac arrest, based off transcriptions of emergency calls from emergency services dispatch centers in South Africa. In this study we present results from the application of four multi-class classification algorithms: Support Vector Machine (SVM), Logistic Reg…	The Feasibility of Using Machine Learning to Classify Calls to South African Emergency Dispatch Centres According to Prehospital Diagnosis, by Utilising Caller Descriptions of the Incident	HEALTHCARE			2021
	Yes	Yes		No	No	Yes	No	Protocol paper	The Safety INdEx of Prehospital On Scene Triage (SINEPOST) study: the development and validation of a risk prediction model to support ambulance clinical transport decisions on-scene-a protocol.		PubMed	BACKGROUND: Demand for both the ambulance service and the emergency department (ED) is rising every year and when this demand is excessive in both systems, ambulance crews queue at the ED waiting to hand patients over. Some transported ambulance patients are 'low-acuity' and do not require the treatment of the ED. However, paramedics can find it challenging to identify these patients accurately. …	The Safety INdEx of Prehospital On Scene Triage (SINEPOST) study: the development and validation of a risk prediction model to support ambulance clinical transport decisions on-scene-a protocol.	Diagn Progn Res. 2021 Nov 8;5(1):18.			2021
	Yes	Yes		Yes	No	Yes	No	Includes physiologic / physical data	The Safety INdEx of Prehospital On Scene Triage (SINEPOST) study: The development and validation of a risk prediction model to support ambulance clinical transport decisions on-scene.		PubMed	One of the main problems currently facing the delivery of safe and effective emergency care is excess demand, which causes congestion at different time points in a patient's journey. The modern case-mix of prehospital patients is broad and complex, diverging from the traditional 'time critical accident and emergency' patients. It now includes many low-acuity patients and those with social care an…	The Safety INdEx of Prehospital On Scene Triage (SINEPOST) study: The development and validation of a risk prediction model to support ambulance clinical transport decisions on-scene.	PLoS One. 2022 Nov 16;17(11):e0276515.			2022
Yes	Yes	Yes	Yes	Yes	Yes	Yes	Yes	No methods but is deployed	Use Characteristics and Triage Acuity of a Digital Symptom Checker in a Large Integrated Health System: Population-Based Descriptive Study		Web of Science	Background: Pressure on the US health care system has been increasing due to a combination of aging populations, rising health care expenditures, and most recently, the COVID-19 pandemic. Responses to this pressure are hindered in part by reliance on a limited supply of highly trained health care professionals, creating a need for scalable technological solutions. Digital symptom checkers are art…	Use Characteristics and Triage Acuity of a Digital Symptom Checker in a Large Integrated Health System: Population-Based Descriptive Study	JOURNAL OF MEDICAL INTERNET RESEARCH			2020
Yes	Yes	Yes		No	No	Yes	No	Review	Using natural language processing in facilitating pre-hospital telephone triage of emergency calls.		PubMed	INTRODUCTION: Natural language processing (NLP) is an area of computer science that involves the use of computers to understand human language and semantics (meaning) and to offer consistent and reliable responses. There is good evidence of significant advancement in the use of NLP technology in dealing with acutely ill patients in hospital (such as differential diagnosis assistance, clinical dec…	Using natural language processing in facilitating pre-hospital telephone triage of emergency calls.	Br Paramed J. 2022 Sep 1;7(2):31-37.			2022
Yes	Maybe	Yes		No	Maybe	Yes	No	Psych related - see other similar	Using Vocal Characteristics To Classify Psychological Distress in Adult Helpline Callers: Retrospective Observational Study.	No- Psych specific	PubMed	BACKGROUND: Elevated psychological distress has demonstrated impacts on individuals' health. Reliable and efficient ways to detect distress are key to early intervention. Artificial intelligence has the potential to detect states of emotional distress in an accurate, efficient, and timely manner. OBJECTIVE: The aim of this study was to automatically classify short segments of speech obtained from…	Using Vocal Characteristics To Classify Psychological Distress in Adult Helpline Callers: Retrospective Observational Study.	JMIR Form Res. 2022 Dec 19;6(12):e42249.			2022

## Sheet: summary_statistics
Initial Results	296
After duplicates removed	165
After title review	32	32
After abstract review	15	15

## Sheet: labels
AB	Abstract
AI	Author NameID
AU	Author(s)
CM	Comments
DB	Database
FA	Authors Full Name
FTURL	Ovid FullText URL
IN	Institution
KW	Keyword Heading
MH	MeSH Subject Headings
OA	Other Abstract
ORN	Ovid Result Number
OT	Original Title
PT	Publication Type
RN	Registry Number/Name of Substance
RO	Record Owner
RS	Rare Disease Supplementary Concept
SO	Source
ST	Status
TI	Title
UI	Unique Identifier
VI	Volume
VN	Vendor
YR	Date
