# Supplementary material for: Improving Triage Accuracy in Prehospital Emergency Telemedicine: Scoping Review of Machine Learning–Enhanced Approaches
Source: Interact J Med Res. 2024 Sep 11;13:e56729. doi: 10.2196/56729 (PMC11429666; doi:10.2196/56729)
Supplement: Multimedia Appendix 2 [file ijmr_v13i1e56729_app2.zip › IJMR_data_extraction.xlsx]

## Sheet: Sheet1
title	author	abstract	year	country	aim	result	population	prospective/retrospective/deployed	triage_agent	triage_phases	triage_clinical_flow	ml_methods?	dataset_source	dataset_size	dataset_partitions	predictors	number of predictors (if different for different models include best performing model and range for others)	labels	ground_truth-human_or_derived	ground_truth-human-physical_or_not	ground_truth-derived_manual_or_systematic	ground_truth_comment-explanation	comparators	data pre processing	Excludes in-person data?	Type of model(s) used	if deep learning - augmentation/regularization	Performance metrics	data quality analysis	Source Code availability	Packages used	Notes	AUC/AUROC if reported
The Feasibility of Using Machine Learning to Classify Calls to South African Emergency Dispatch Centres According to Prehospital Diagnosis, by Utilising Caller Descriptions of the Incident	Anthony et al	This paper presents the application of machine learning for classifying time-critical conditions namely sepsis, myocardial infarction and cardiac arrest, based off transcriptions of emergency calls from emergency services dispatch centers in South Africa. In this study we present results from the application of four multi-class classification algorithms: Support Vector Machine (SVM), Logistic Reg…	2021	South Africa	Explore machine learning for classifying time-critical conditions namely sepsis, myocardial infarction, and cardiac arrest, based off transcriptions of emergency calls - specific to various south african dialects	The SVM algorithm using TF-IDF best performing features with default parameters of C = 1.0, radial basis function kernel and third degree polynomial kernel function achieved a 100% accuracy on training data for 10-fold cross validation and 95% predicted accuracy on unseen data.	subjects of emergency call conversations from various EMS contact centres in South Africa.	retrospective	Dipsatch (call handlers) from EMS	dispatch	dispatch->call taker generates assesment	TRUE	Anonymised transcripts from previous studies on the telephonic descriptors of myocardial infarction, sepsis, and out of hospital cardiac arrest in English, Afrikaans, Zulu, and Sesotho.	93 call transcripts	80/20 train test split. 10 fold cross validation	caller text (transcribed from EMS telephone call)		time-critical conditions: myocardial infarction, sepsis, cardiac arrest	derived		systematic	"true data of patient time-critical conditions; sepsis, myocardial infarction and cardiac arrest. "		Term Frequency—Inverse Document Frequency (TF-IDF) and handcrafted features were implemented as transcript feature extraction techniques. Extensive info on NLP feature-selection process in methods section.	TRUE	SVM, Random Forest, kNN, Logistic Regression	Synonym replacement, random insertion, random swap, and random deletion	Accuracy when evaluating classification refults with 10-fold cross validation and when predicting on unseen data	manual inspection of call transcriptions	https://github.com/ANTTAY001/The-feasibility-of-using- machine-learning-to-classify-calls-to-South-African-emergency-dispatch-cent	See github. Python.	Dialects and are an important consideration when developing AI driven speech-to-text applications	NA
Ambulance dispatch prioritisation for traffic crashes using machine learning: A natural language approach.	Ceklic et al.	INTRODUCTION: Demand for emergency ambulances is increasing, therefore it is important that ambulance dispatch is prioritised appropriately. This means accurately identifying which incidents require a lights and sirens (L&S) response and those that do not. For traffic crashes, it can be difficult to identify the needs of patients based on bystander reports during the emergency phone call; as traf…	2022	Australia	Explore the predictive capability of EMD text and MPDS determinant codes for classify traffic crashes as requiring L&S or not.	Ensemble machine algorithm yielded the highest precision (0.975, 95 % CI 0.971–0.979) and F1 score (0.974, 95 % CI 0.964–0.979) using the EMD text as the sole feature.	traffic crashes attended by St. John Western Australia paramedics from January 1st 2014 to December 31st 2016	retrospective	Dipsatch (call handlers) from EMD	dispatch	emergency phone call->EMD triage nased on traffic crash description	TRUE	electronic patient records	11971 crashes, 15550 patients	60% training, 40% test, 10-fold cross validation	MPDS determinant codes and EMD text		lights and sirens ambulance response required vs not required	derived		systematic	defined as where one or more patients (a) died before hospital admission, (b) received L&S transport to hospital, or (c) had one or more high-acuity indicators (based on an a priori list of medications, interventions or observations present in appendix).	Computer Aided Medical Priority Dispatch System (MPDS): aassigns traffic crashes into different categories, then each has a predetermined EMS dispatch prioritisation. Ex) rollover -> L&S response, no injuries -> no L&S. This is based on bystander reports during the emergency call	Text preprocessing and BOW	TRUE	Ensemble, K-nearst neighbors, Naive Bayes, Neural network and support vector machine		Recall, precision, and F1 Score			SAS/BASE for data cleaning, bow using Orange, ML algos run in MatLab	dichotomous labels. EMD Text consists of information found pertinent to the clinical needs of the patient, such as mechanism of injury, scene safety, directions to find patient, presence of other emergency services. MPDS classifies a crash into a single category.	NA
Machine Learning–Based Text Analysis to Predict Severely Injured Patients in Emergency Medical Dispatch: Model Development and Validation	Chin et al	Background: Early recognition of severely injured patients in prehospital settings is of paramount importance for timely treatment and transportation of patients to further treatment facilities. The dispatching accuracy has seldom been addressed in previous studies. Objective: In this study, we aimed to build a machine learning–based model through text mining of emergency calls for the automated …	2022	Taiwan	Build a machine learning model for the automated identification of severely injured patients after a road accident	Prehospital-activated major trauma (PAMT) model. Developed using TF-IDF, rule based classification, and a Bernoulli naive Bayes Classifier	The overall performances of the dispatchers and the PAMT model were similar; however, the PAMT model had higher accuracy in cases where the dispatchers were less certain of their judgments. ML models can assist dispatchers when they lack confidence in the judgment of the calls. BNB model performed best	retrospective	dispatch call handlers	dispatch	dispatch->identify severe injury->treatment facilities	TRUE	Audio recordings of road accidents in Taipei City, 2018, from Taipei Trauma Registry	42 PAMT calss and 72 non-PAMT calls	90% training, 10% validation	Dispatch call transcript		Prehospital-activated major trauma (yes/no)	human	physical		The ground truth of model classification is the on-scene judgment of the EMT, which is presented in the form of binary labels.	6 volunteer human dispatchers	text preprocessing, TF-IDF	TRUE	SVM, kNN, MLP, bernoulli naive bayes		Accuracy, sensitivity, specificity, positive and negative predicted values				Figure 2 is concise.	NA
Safety of Triage Self-assessment Using a Symptom Assessment App for Walk-in Patients in the Emergency Care Setting: Observational Prospective Cross-sectional Study.	Cotte et al	BACKGROUND: Increasing use of emergency departments (EDs) by patients with low urgency, combined with limited availability of medical staff, results in extended waiting times and delayed care. Technological approaches could possibly increase efficiency by providing urgency advice and symptom assessments. OBJECTIVE: The purpose of this study is to evaluate the safety of urgency advice provided by …	2022	Germany	Evaluate the safety of urgency advice provided by a symptom assesment app, Ada, to examine its extensibility to the ED waiting room triage	The app provided safe advice for 94.7% (358/378) of the patients	Patients >= 18 years of Marburg University Hospital between August 209 and March 2020, who were triaged yellow, green, or blue.	prospective	App	Chatbot application	Patient enters risk factors and symptoms in app->adaptive question flow-> output 8 scale urgency advice->seek care	FALSE	Marburg University Hospital Information System	385/397 patient records included in study		sex, age, specific risk factors, symptoms, adaptive question flow		1) Call ambulance 2) emergency care 3) primary care < 4 hours 4) same day primary care 5) primary care 2-3 days 6) primary care 2-3 weeks 7) self care or pharmacy 8) self-care	human	physical		The app’s urgency recommendation was compared with an established triage concept (Manchester Triage System [MTS]) - Note from dan: usual care would involve physical data			TRUE			Cohen k coefficient including the weighted, prevelance, and bias-adjusted Cohen K coefficient			R	Perspective on overtriage, pros and cons of a more conservative approach	NA
Deep ensemble multitask classification of emergency medical call incidents combining multimodal data improves emergency medical dispatch	Ferri et al	The objective of this work was to develop a predictive model to aid non-clinical dispatchers to classify emergency medical call incidents by their life-threatening level (yes/no), admissible response delay (undelayable, minutes, hours, days) and emergency system jurisdiction (emergency system/primary care) in real time. We used a total of 1 244 624 independent incidents from the Valencian emergen…	2021	Spain	Develop machine learning model to aid non-clinical dispatchers to classify emergency medical call incidents	F1-score of 0.759 in life-threatening classification, 0.576 in admissible response delay and 0.757 in emergency system jurisdiction. These results show a substantial performance increase of 12.5 %, 17.5 % and 5.1 %, respectively, with respect to the current in-house triage protocol of the Valencian emergency medical dispatch service	subjects of incidents from the Valencian emergency dispatch service is Spain (2009-2012)	retrospective	Dispatchers (non--clinical staff, but trained)	dspatch	emergency medical call incidents (EMCI)->dispatcher follows medical dispatch center triage protocol(sequential Q/A pairs verified by medical supervisors)->priority assignment	TRUE	EMCI data including during-call and after-call data	1,244,624 incidents	Test set = 20%, Training/Validation = 80% then subdivided into 64% training, 16% validation + further subdivided with 100,000 from each for 'meta-learning'	1. During-Call Data - demographics (age, gender, comorbidities), circumstantial (date, caller-type), clinical q/a pairs, clinical free text observations (unstructured). 2 After-Call Data - icd9 diagnostic codes, procedures such as surgery/intubation, hospitalizations/emergency visits and amount of time there and discharge code		life-threatening level (yes/no), admissible response delay (undelayable, minutes, hours, days) and emergency system jurisdiction (emergency system/primary care)	derived		systematic	17 physicians decided on a mapping of after-call data to labels	in-house triage protocol, based on a clinical decision tree, grounded on heavily structured clinical variables, e.g., chest pain (yes or no), collected throughout the interview in a sequential manner.	Detailed section 3	TRUE	Deep Ensemble Multitask Classifier (Custom Ensemble of four different models (LSTM, transformer-based modules)) which outperformed RF, gradient boosting, logistic regression, naïve bayes.	detailed in depth in section 3.3 for each subnetwork - then weight decay with the ensemble module	F-1Score for each classification task		No	Python. Pandas, NumPy, Fuzzywuzzy, sklearn, Pytorch, Huggingface transformers, Hyperopt	Mentioned comparators: Emergency severity index, Manchester triage system, Canadian triage and acuity scale, Australasian triage scale	NA
Identifying the Perceived Severity of Patient-Generated Telemedical Queries Regarding COVID: Developing and Evaluating a Transfer Learning-Based Solution.	Gatto et al	BACKGROUND: Triage of textual telemedical queries is a safety-critical task for medical service providers with limited remote health resources. The prioritization of patient queries containing medically severe text is necessary to optimize resource usage and provide care to those with time-sensitive needs. OBJECTIVE: We aim to evaluate the effectiveness of transfer learning solutions on the task …	2022	United States	How effective are transfer learning models for telemedical triage for COVID-19–related queries when compared to other text classification models? and What types of health queries challenge state-of-the-art NLP systems?	simple lexical model, TF-IDF-SVM achieved a mean F1 score of 0.865 (SD 0.048) on the telemedical triage task. The highest-performing model, SBERT, provided a statistically significant improvement compared to lexical baselines	We identified contextual embedding models to work best for triage, with all transformer-based approaches	retrospective/Deployed	telemedicine platfrom	Chatbot	Doctor-patient carry out conversation on telemedicine platform ->prioritize those with active symptoms	TRUE	Dialogue dataset from 3 online health platforms: HealthTap, HealthcareMagic, and iCliniq, between February 7 and March 25, 2020.	573 medical queries	80% training, 20% testing	telephone triage level (5 categories), age, sex, 80 chief complaint categories, 10 comorbidities		Our final data set contained 314 (55%) severe samples and 259 (45%) nonsevere samples.	derived		manual	"Each sample in our data set was annotated by 3 of the authors as either severe or nonsevere"		6 relevant NLP models to identify optimal pretraining strategies for query ranking according to severity	TRUE	SVM, kNN		weighted mean F1, precision, and recall scores over a 5-fold cross-validation. 95% cI's					NA
Machine learning models predicting undertriage in telephone triage	Inokuchi et al	Background Undertriaged patients have worse outcomes than appropriately triaged patients. Machine learning provides better triage prediction than conventional triage in emergency departments, but no machine learning-based undertriage prediction models have yet been developed for prehospital telephone triage. We developed and validated machine learning models for telephone triage. Materials and me…	2022	Japan	Develop machine learning models to identify undertriage in nurse-led telephone triage	The results showed that the XGB model had the highest AUC-ROC of 0.828 (95% CI, 0.808-0.849) and the highest accuracy of 0.776 (95% CI, 0.756-0.794) among all the models. T Random forest achieved AUROC of 0.80 (0.75-0.84) for identifying undertriaged patients. These were better performing than DNN.	Participants were >= 16 years and used the after-hours-house-call service between Nov 2018 and Jan 2021 in Japan.	retrospective	trained telephone triage nurses	nurse-led phone line	nurse line->telephone triage protocol->classification into 5 categories (1- “need immediate hospital visit by ambulance (red),”2 -“need to visit a hospital within 1 h (orange),” 3- “need to visit a hospital within 6 h (yellow),”4- “need to visit a hospital within 24 h (green)” and 5- “do not need a hospital visit (white).” AHHC service sends a doctor if 'Orange" or "Yellow"; sends ambulance if "R…	TRUE	Anonymized data from patient medical records.	15,442 patients, including 298 undertriaged	randomly subdivided into 70% training, 30% test	age, sex, chief complaint categories, comorbidities (HTN, DM2, Dy		Non undertriage patients, undertriaged patients (initially classified as "orange" or "yellow", but subsequently triaged as grade 3 by doctor.	human	physical		"We defined patients who were initially classified as “orange“ or “yellow“ in the telephone triage but were subsequently triaged as grade 3 by the AHHC doctor as undertriaged."		one-hot encoding, removal of rare dummy variables (<10 occurances), normalizing to mean 0 + sd 1	TRUE	5 models: 1) Boosted Decision Tree (XGB) 2) support vector machine (SVM) 3) Lasso Regression (LG) 4) Random Forest (RF) 5) Deep Neural Network (DNN)	Data augmentation with SMOTE (synthetic minority oversampling technique) becauase of imbalanced dataset	Sensitivity, Specificity, positive predicted value, negative predicted value), AUROC	Missing data were imputed using the k-nearest neighbors algorithm, 10-fold cross validation was performed with all the models on the training dataset to minimize overfitting		R with the RSBID package for SMOTE-NC, caret package for SVM and h20 package for LR, RF, XGB, and DNN	Machine learning can aid in the early detection of undertriage	0.81 for detecting undertriage
Digital triage: Novel strategies for population health management in response to the COVID-19 pandemic.	Lai et al	The COVID-19 pandemic has created unique challenges for the U.S. healthcare system due to the staggering mismatch between healthcare system capacity and patient demand. The healthcare industry has been a relatively slow adopter of digital innovation due to the conventional belief that humans need to be at the center of healthcare delivery tasks. However, in the setting of the COVID-19 pandemic, a…	2020	United States	To Digitize pre-hospital triage tasks to mitigate emergency department overpopulation.	AI Chatbot redirected a portion of patient traffic from the hotline, eliminating bottlenecks for patients, and enabled targeted deployment of human expertise	Users of MGB online chatbot application	deployed	Chatbot	Chatbot	patient answers questions about risk factors and symptoms -> chatbot	TRUE	Mass General Brigham online chatbot users			Patient symptoms based on CDC guidelines		User is instructed to self quarantine or user is directed to COVID-19 Hotline				N/A			TRUE	Decision Tree						Details the need for automation in healthcare systems	NA
Artificial Intelligence Decision Support for Medical Triage	Marchiori et al	Applying state-of-the-art machine learning and natural language processing on approximately one million of teleconsultation records, we developed a triage system, now certified and in use at the largest European telemedicine provider. The system evaluates care alternatives through interactions with patients via a mobile application. Reasoning on an initial set of provided symptoms, the triage app…	2021	Switzerland	Develop and evaluate a triage application generates AI-powered, personalized questions to better characterize the problem and recommends the most appropriate point of care and time frame for a consultation. The underlying technology was developed to meet the needs for performance	presented results, solutions and approaches used to build an interactive, AI-based system for automated medical triage from a large corpus of case records. (1) Developed a NLP pipeline to fenerate ontology of medical concepts (2)implementation of resoning methods (fully data-driven question generation and inference engine for final recommendation (3) automated testing procedures	Approx 1 million teleconsultation records, language German	retrospective/Deployed	Chatbot	Chatbot	Provide set of symptoms on mobile app->AI generated personalized questions->recommended point of care	TRUE	German teleconsultation records..."only records generated by top ranked doctors were selected"	900 000 case records	60% training, 10% validation and 30% testing	Chatbot uses previous medica history, demographic data, free text, and generates personalized questions		Urgency: most appropriate point of care and time frame for consultation	human	non-physical		dataset of notes from when physicians were triaging patients over the phone "no physical exams nor tests" - but contained potential diagnoses - implied ground truth		misspelling correction and abbreviation expansion	TRUE	1) an engine for the automated ingestion of unstructured clinical notes, the extraction of relevant medical entities and their organization into a knowledge graph (KG); 2) a data-driven dialog system that allows a conversation with such medical knowledge base and drives the patient interactions; 3) an inference engine able to suggest the most appropriate recommendation in terms of point of care a…		Recall, sensitivity, precision and fscore				Complex deep learning models. Automated testing procedures and data-driven question generation	NA
Use Characteristics and Triage Acuity of a Digital Symptom Checker in a Large Integrated Health System: Population-Based Descriptive Study	Morse et al	Background: Pressure on the US health care system has been increasing due to a combination of aging populations, rising health care expenditures, and most recently, the COVID-19 pandemic. Responses to this pressure are hindered in part by reliance on a limited supply of highly trained health care professionals, creating a need for scalable technological solutions. Digital symptom checkers are art…	2020	United States	Evaluate the levels of triage acuity provided by a symptom checker chatbot deployed in a large integreated health system	Distribution of acuity of recommendations by chatbot is comparable to previous studies of nurse triage lines.	Patients who completed Sutter Health (non-for-profit health care system with 24 Californian hospitals) symptom assesments between April 2019 and Feb 2020	deployed	Chatbot (Developed by Ada Health)	Chatbot	patient enters demographic info + reports symptoms->chatpot->triage advice	FALSE	Web-based symptom assesments completed on patient portal of the Sutter Health System	26,646 symptom assesments		Demographics, symptoms, time of assesment		8 triage outcomes in 3 acuity levels. Low: manage symptoms at home, seek medical advice in 2-3 weeks, seek advice from a pharmacy. Medium: seek advice in 2-3 days or same day. High: seek care within 4 hours, call an ambulance, or ER.				N/A		Ensured no missing data	TRUE	N/A		Comparison of distribution of acuity of triage recomendations with US-based nurse triage telephone lines (low: 20%, medium: 50%, high: 30%)				Descriptive data on a deployed model.	NA
Automatic detection of psychological distress indicators and severity assessment in crisis hotline conversations	Pacula et al	Psychological health disorders pose a growing threat to society. Disorders such as Depression, Post-Traumatic Stress Disorder (PTSD), and mild Traumatic Brain Injury (mTBI), are often under-diagnosed and under-treated. Crisis hotlines are often the last resort for people who, from the lack of proper treatment, are considering suicide or intend to harm themselves or others. This paper describes a …	2014	United States	Develop a system to analyze online crisis hotline chats to (1) extract distress indicators that map to DSM IV codes (2) perform triage classification. Additionally, evaluate classifier's performance on the first 25%, 50%, and 75% of conversation, exploring automated early alert systems	Using automatically detected distress indicators as ifeatures didn't alter triage classification performance significantly. The TR1 classifier proved feasible for early detection of the most severe forms of distress.	veterans and their families in crisis that have connected with the U.S Department of Veterans Affairs' Crisis Hotline	retrospective + deployed	crisis hotline responder	crisis hotline	patient and crisis hotline responder carry out dialogue -> psychologist annotates chat with a triage code (TR1, TR2, TR3) based on distress indicators from the DSM-IV codebook and contextual rationales	TRUE	chat transcripts from the U.S Department of Veterans Affairs' Crisis Hotline	427 hotline chats	80/20 train test split, training futher divided into 5 cross-validation splits	online crisis hotline chats transcripts using turn-level classification, distress codes	approach one: only unigrams, approach two: unigrams and binary presence/absence of automatically detected distess indicators as features	TR!: imminent danger to self or others, TR2 behavioural disturbances, distressn functional impairment, TR3 no evidence of current behavioural disturbances, distressn functional impairment	derived		manual	a group of three psychologists independently annotated each crisis hotline chat...with a triage code indicating treatment acuity/urgency of referral *and number of distress indicators*. They used Fleiss kappa to determine inter-annotator agreement	Automatic Detection of Physchological Distress Indicators from Online Forum Posts (Saleem et al, 2012)	stemmed unigrams, normalized pronoun and punctuation counts, average sentence lengths, sentiment words from multiple categories, idiom features	TRUE	SVM		AUC, AUC10, F1	Combined ratings from multiple annotators (union for distress labels and concensus for the triage code) . To ascertain annotation quality, inter-annotator agreement using the Fleiss kappa.		libSVM with the RBF kernel		mean AUC 0.88 for psychological triage (only 427 samples)
A validation of machine learning-based risk scores in the prehospital setting.	Spangler et al	BACKGROUND: The triage of patients in prehospital care is a difficult task, and improved risk assessment tools are needed both at the dispatch center and on the ambulance to differentiate between low- and high-risk patients. This study validates a machine learning-based approach to generating risk scores based on hospital outcomes using routinely collected prehospital data. METHODS: Dispatch, amb…	2019	Sweden	Validate a machine learning based approach to generate composite risk scores based on pre-hospital data	Prediction of composite risk score of hospital admission, critical care, 2-day mortality. "Risk scores based on data gathered at the EMD center outperformed the prioritizations made by dispatch nurses, and performed comparably to NEWS (which are based on physiological data gathered upon patient contact) in settings where high sensitivity is demanded."	All dipsatch records for single-patient incidents (excluded multiple-patient traffic accidents) calling Ambulance in community in Uppsala, Sweden	prospective	Ambulance Dipsatch staffed by RNs with a rule-based clinical decision support system (CDSS) (developed in house)	dispatch (operated by nurses)	Patient calls EMD centre. RN assesses using CDSS. Decides on severity - 4 levels - range from lights and sirens to call-held manage in community.	TRUE	Ambulance service data linked with hospital record data.	38203 patients	5-Fold CV for training (from Jan2016-Dec2017). Testing = propsectively gathered (Jan 2018-Dec 2018). 65% training, 35% test	demographics, operational characteristics (hour/month, prior contacts), 59 complaint categories, 1592 distinct q/a combinations from CDSS (NO NLP)		RN Dispatch priority was combined into a composite risk score - "by scaling each set of outcome predictions to have a population mean of zero and a standard deviation of one. A log transformation applied to improve calibration and interpretability. All component values were then averaged, resulting in a composite risk score following an approximately standard normal distribution."	derived		systematic	ground truth was the *composite* measure of 3 patient outcomes: hospital admission, critical care, and two-day mortality	NEWS,National Early Warning Scores, (which are based on physiological data gathered upon patient contact), intended for use as a tool to identify patients at risk for deterioration	missing data multiply imputed, Q/A Pairs encoded - dummy variables if non-ordered, numerical scale if ordinal	TRUE	XGBoost (other models investigated but not included - Logistic regression, SVM, random forests, gradient boosting, deep neural nets)		AUROC, Precision/Recall curves, 95% cI, C-Statistic		https://github.com/dnspangler/openTriage_validation	R. 1. 'XGBoost' R package. 2. 'boot' R package for 95% CI. 3. 'rms' R package.		0.51-0.66 for dispatch priorities; 0.70-079 for risk scores (using only dispatch data)
Enhancing predictions of patient conveyance using emergency call handler free text notes for unconscious and fainting incidents reported to the London Ambulance Service	Tollington et al	Objective: Pre-hospital emergency medical services use clinical decision support systems (CDSS) to triage calls. Call handlers often supplement this by making free text notes covering key incident information. We investigate whether machine learning approaches using features from such free text notes can improve prediction of unconscious patients who require conveyance. Materials and methods: We …	2020	United Kingdom	whether machine learning approaches using features from call handler free text notes can improve prediction of unconscious patients who require conveyance.	Combining MDPS codes and clinical free text resulted in a better AUC (0.64) compared to trained on either MDPS alone (0.57) or free text alone (0.63)	London, UK callers to EMS with fainting or unconsciousness.	Retrospective	Dipsatch (call handlers) from EMS	dispatch	Call handler goes through CDSS called MDPS and adds unstructured text based on call	TRUE	Anonymized data extract from London Ambulance Service	118,509 (87,281 after exclusions)	80% training, 20% test. 5-fold CV.	MDPS Code, free text.	1) MPDS codes 2) Free Text 3) Both	Conveyed (taken to ED in most cases) vs. not conveyed (resolved on scene). Decision threshold = 0.5	derived		systematic	whether the patient was conveyed/not conveyed	MPDS Triage, rule-based, scripted algorithms	removed numbers, punctuation, lowercased, etc. Then BoW or unigrammed. Tested lemmatization but minimal impact	TRUE	RF, Gradient Boost	For RF used 'balanced class weights' parameter due to unbalanced data	AUC		https://github.com/KCL-Health-NLP/las_uncons	See github. Python.		0.64 for prediction of conveyence
Aiding Clinical Triage with Text Classification	Veladas et al.	SNS24 is a telephone service for triage, counselling, and referral service provided by the Portuguese National Health Service. Currently, following the predefined 59 Clinical Pathways, the selection of the most appropriate one is manually done by nurses. This paper presents a study on using automatic text classification to aid on the clinical pathway selection. The experiments were carried out on…	2021	Portugal	Model to assist nurses in selecting the most appropriate "Clinical Pathway" (of predefined 59 clinical pathways such as "cough" or "abdominal pain") based on free text 'contact reason' entered by technicians.	"The experimental results show that a fine-tuned Flair embedding with a linear SVM classification model achieves an accuracy of 78.80% and F1 of 78.45%; additionally accuracies of 94.10% and 96.82% were obtained when using the top-3 and top-5 most probable classes. These results suggest that using Machine Learning is an effective and promising approach to aid the clinical triage of phone call ser…	Records of calls to portugese nurse-led phone triage service.	retrospective	Nurse-led telephone service for clinical pathway navigation	nurse-led phone line	Patient calls SNS24 nurse line - contact reason entered as freed text by technician. Then RN chooses among 59 clinical pathways (based on presentation, eg: cough) with 5 final referral options (1. self-care, 2. observation at primary health care centre, 3. observation in hospital emergency, 4 transfer to "National Medical Emergency Institute", 5. Transfer to Anti-Poison Information Centre)	TRUE	SPMS - Portugese SNS24 phone line service	269,669 records	Train: 64%, validation: 16%, test: 20%	personal data, call data (start/stop time, contact reason, comments, clinical pathway, final disposition). Contact reason + comments = free text written by technician. Contact reason was used primarily.		59 possible clinical pathways selected by nurse (eg: cough, abdominal pain, etc).	human	non-physical		dataset collected from calls included "clinical pathway and final nurse disposition" categories - implied to be the ground truth and without physical data	Mangester Triage Decisions	Step 1: the “Contact Reason” text was processed to build the following text representations: word n-grams (n ∈{1, 2, 3, 4}) using word counts and TFIDF and embeddings using BERT [5] and Flair [2] models. Then Step 2: Modelling (see other column)	TRUE	SVMs, Random Forest, Multinomial Naive Bayes		models evaluated with accuracy, weighted average of F1 measure (+ weighted precision/recall values) based on most probable class: top-1, top-3, top-5			Python. scikit-learn, Transformers (https://huggingface.co/transformers/v3.4.0/) Flair NLP (https://github.com/flairNLP/flair)		NA
High Accuracy of Call Triage Decision by Bayesian Network	Yunoki et al	A new call triage system, a key part of an emergency support system with a stochastic network model, is examined. Call triage is an operation that allows efficient choice of service grade and dispatching of a suitable rescue team service based on information obtained from a phone call. Call triage is now being tested in a few cities and is showing some benefit. However, there is the issue that if…	2014	Japan	propose an intelligent triage support system using a Bayesian network with the aim of improving the accuracy of call triage	Bayesian network w/o probabilistic weighting yielded triage accuracy of 94.87% and 4.31% undertriage. With probabilistic weighting was 61.26% accurate but no undertriage.	January 1 through June 30, 2010, patients of Yokohama emergency medical care	retrospective	dispatch call	dispatch	emergency staff handling emergency call is supported by triage decision algorithm	TRUE	Call triage data set	61927	The data were divided into ten subsets, cross validated, with 90% of the data used for training and 10% used for making determinations.	basis information obtained from an emergency phone call, 41 observed items for sick or injured people		Six categories: (A+, A, B, C+, C, I), A+ being an imminent threat to life to C, probability of threat to life being low. I indicates unknown	human	physical		"We trained categories determined by physicians after arrival at a hospital (gold standard: GS) to be correct responses"	a method of making determinations based on a (1) multiterm logit model (creates primary connections between the probability of occurrence of explanatory variables (observed event) by using a logistic function) and (2) a pickup method (a heuristic that determines the category with priority to the condition of a patient in particular) based on the experience-based opinion of a physician are combine…		TRUE	Bayesian network, BN with probabilistic weighting added		Accuracy, proportion of undertriage and overtriage					NA

## Sheet: Sheet2
author	aim
Anthony et al	Emergency call classification for critical conditions	Classify critical conditions in emergency calls
Ceklic et al.	Classification of traffic crash severity	Classify severity of traffic crash incidents in dispatch calls
Chin et al	Classification of traffic crash severity	Classify severity of traffic crash incidents in dispatch calls
Cotte et al	Symptom assessment app triage classification	Classify triage decisions using a symptom assessment app
Ferri et al	Emergency dispatch call triage classification	Classify emergency incidents in dispatch calls
Gatto et al	Classification of severity of patient's text-based inquiries	Classify severity in patient's text-based inquiries
Inokuchi et al	Prehospital telephone classification of undertriage	Identify undertriage in prehospital telephone triage
Lai et al	Pre-hospital COVID-19 triage classification	Classify triage for pre-hospital COVID-19 cases
Marchiori et al	Evaluation of symptom-checker chatbot triage	Evaluate AI-powered chatbot for symptom-checker triage
Morse et al	Evaluation of symptom-checker chatbot triage	Evaluate AI-powered chatbot for symptom-checker triage
Pacula et al	Classify distress indicators and triage for crisis hotline chats	Classify triage and distress indicators in crisis hotline chats
Spangler et al	Validate machine learning generated composite risk score for pre-hospital care	Validate ML-generated risk scores for pre-hospital care
Tollington et al	Classify triage category for dispatch calls about unconscious patients	Classify triage of unconscious patients in dispatch calls
Veladas et al.	Classification of text data to select the most appropriate clinical pathway	Classify clinical pathways from text data
Yunoki et al	Classification of phone call data to select most appopriate triage category	Classify triage categories from phone call data
